# Supplementary material for: Comprehensive UPLC-MS/MS Profiling of Bioactive Phenolics and Their MYB Regulatory Networks in Wild and Cultivated Strawberries
Source: Molecules. 2026 May 3;31(9):1517. doi: 10.3390/molecules31091517 (PMC13165267; doi:10.3390/molecules31091517)
Supplement: Supplementary file 1 [file molecules-31-01517-s001.zip]

Archive with 1 entries (1 files):
- molecules-4258905-supplementary.xlsx
