# Supplementary material for: Comprehensive UPLC-MS/MS Profiling of Bioactive Phenolics and Their MYB Regulatory Networks in Wild and Cultivated Strawberries
Source: Molecules. 2026 May 3;31(9):1517. doi: 10.3390/molecules31091517 (PMC13165267; doi:10.3390/molecules31091517)
Supplement: Supplementary file 1 [file molecules-31-01517-s001.zip › molecules-4258905-supplementary.xlsx]

## Sheet: Table S1
Table S1: Complete UPLC-MS/MS dataset of identified phenolic acid compounds across all strawberry varieties
Index	Compounds	Class I	Formula	Q1 (Da)	Q3 (Da)	Molecular weight (Da)	Ionization model	MSI Confidence Level	CAS	cpd_ID	HM1	HM2	HM3	DX1	DX2	DX3	FY1	FY2	FY3	RF1	RF2	RF3	QC01	QC02	QC03	kegg_map	mw_cpd_ID	mw_map	DX_vs_HM_VIP	DX_vs_HM_P-value	DX_vs_HM_Fold_Change	DX_vs_HM_Log2FC	DX_vs_HM_Type	FY_vs_DX_VIP	FY_vs_DX_P-value	FY_vs_DX_Fold_Change	FY_vs_DX_Log2FC	FY_vs_DX_Type	FY_vs_HM_VIP	FY_vs_HM_P-value	FY_vs_HM_Fold_Change	FY_vs_HM_Log2FC	FY_vs_HM_Type	HM_vs_DX_VIP	HM_vs_DX_P-value	HM_vs_DX_Fold_Change	HM_vs_DX_Log2FC	HM_vs_DX_Type	NN_vs_DX_VIP
PDP019432	butyl 2-(2,5-dihydroxyphenyl)acetate	Phenolic acids	C12H16O4	225.11	139.04	224.105	[M+H]+	3	-	-	26089.3	23945.5	14694.6	2938.92	2938.92	2938.92	425578	433716	370207	7.56877e+06	7.28218e+06	7.33275e+06	1.69557e+06	1.62661e+06	1.79717e+06	-	-	-	1.10285	0.033434	0.136209	-2.8761	down	1.2405	0.002396	139.45	7.12361	up	1.10387	0.002048	18.9945	4.24751	up	1.10285	0.033434	7.34163	2.8761	up	1.2286
Cmsn002813	Methyl 2-O-(4-hydroxybenzoyl)-2,4,6-trihydroxyphenylacetate	Phenolic acids	C16H14O7	317.07	165.02	318.074	[M-H]-	1	-	-	23945.7	21425.7	23792.3	243406	260328	313847	1.04115e+06	968407	1.16129e+06	4.7018e+06	4.52047e+06	4.82215e+06	1.40083e+06	1.24176e+06	1.3532e+06	-	CM02898	MetMap172	1.1183	0.007098	11.821	3.56328	up	1.22935	0.002077	3.87832	1.95543	up	1.11177	0.002941	45.8455	5.51871	up	1.1183	0.007098	0.084595	-3.56328	down	1.2268
Lmhn006533	Awsoniaside B	Phenolic acids	C17H24O9	371.13	209.08	372.142	[M-H]-	1	-	-	19814.7	19814.7	19814.7	99073.5	116707	104799	426412	500262	608505	3.4514e+06	3.49928e+06	3.3481e+06	886829	721302	813438	-	-	-	1.11914	0.003541	5.39295	2.43107	up	1.22794	0.015907	4.78877	2.25965	up	1.11015	0.011358	25.8256	4.69073	up	1.11914	0.003541	0.185427	-2.43107	down	1.22811
Lmsn004674	trans-Cinnamoyl beta-D-glucoside	Phenolic acids	C15H18O7	309.1	147.05	310.105	[M-H]-	1	40004-96-4	C04164	161093	150434	231012	7.19236e+06	6.76852e+06	5.74267e+06	1.56167e+06	1.94195e+06	2.01025e+06	5.8665e+06	6.06933e+06	6.96211e+06	4.086e+06	3.16754e+06	3.64427e+06	-	C04164	MetMap166	1.11708	0.004399	36.3173	5.18259	up	1.22434	0.004548	0.279841	-1.83732	down	1.10263	0.005725	10.1631	3.34526	up	1.11708	0.004399	0.027535	-5.18259	down	0.28137
mws1212	Ferulic acid methyl ester	Phenolic acids	C11H12O4	209.08	177.05	208.074	[M+H]+	3	22329-76-6	-	1283.06	1283.06	1283.06	10909.7	6415.32	14346.6	33019.1	13713.2	18382.7	43843.8	36534.7	30316.5	15395.9	10184.3	6943.01	-	CM02621	MetMap165,MetMap166,MetMap168,MetMap170	1.09213	0.056192	8.22812	3.04056	up	0.878704	0.186196	2.05594	1.0398	insig	1.09351	0.072395	16.9165	4.08036	up	1.09213	0.056192	0.121534	-3.04056	down	1.1403
Waln000646	1-O-Caffeoyl Galactonic Acid	Phenolic acids	C15H18O10	357.08	195.05	358.09	[M-H]-	3	-	-	4343.99	6639.03	12052.3	240955	367175	285506	868.798	868.798	868.798	225946	224448	177698	138522	113017	137622	-	CM02669	MetMap168	1.10493	0.01555	38.7941	5.27776	up	1.23967	0.015133	0.002917	-8.42149	down	1.07036	0.096569	0.113148	-3.14372	down	1.10493	0.01555	0.025777	-5.27777	down	0.937125
Wdtp004707	6-[4-(Acetyloxymethyl)phenoxy]-4-hydroxyoxane-2-carboxylic acid	Phenolic acids	C15H18O7	311.11	131.05	310.105	[M+H]+	1	-	-	2.55867e+06	2.60729e+06	1.8276e+06	4.33414e+07	5.39629e+07	4.39869e+07	1.55294e+07	1.56204e+07	1.9459e+07	5.64098e+07	5.21406e+07	5.99891e+07	3.08347e+07	3.81657e+07	2.78855e+07	-	-	-	1.1164	0.00564	20.2031	4.3365	up	1.21696	0.006634	0.358188	-1.48121	down	1.10199	0.006253	7.23651	2.85529	up	1.1164	0.00564	0.049497	-4.3365	down	0.91043
MWStz352	Theogallin*	Phenolic acids	C14H16O10	343.07	191.06	344.074	[M-H]-	1	17365-11-6	C10834	17956.1	25430.7	19524.5	601196	538741	476292	1.45119e+06	1.56833e+06	1.44331e+06	357506	327284	560851	481247	597385	615312	-	C10834	-	1.11757	0.004681	25.6906	4.68317	up	1.22845	6.84e-05	2.76126	1.46533	up	1.11103	0.000733	70.9384	6.14849	up	1.11757	0.004681	0.038925	-4.68317	down	0.762561
Zbyn001503	4-O-Galloylquinic Acid*	Phenolic acids	C14H16O10	343.07	191.06	344.073	[M-H]-	1	110170-37-1	-	18132.8	22864.2	19619.5	506915	476631	429271	1.35966e+06	1.55349e+06	1.2811e+06	310429	331937	549603	382933	528675	563391	-	-	-	1.11928	0.002424	23.3074	4.54272	up	1.22939	0.004772	2.96871	1.56984	up	1.11146	0.003425	69.1931	6.11256	up	1.11928	0.002424	0.042905	-4.54272	down	0.583379
Zadn008040	2,4-Dihydroxy-6-pentylbenzoate	Phenolic acids	C12H16O4	223.1	179.11	224.105	[M-H]-	1	491-72-5	C20417	5474.96	5474.96	5474.96	5474.96	5474.96	5474.96	5474.96	5474.96	5474.96	101538	92762	103690	31532	27374.8	32831.3	ko00999,ko01100,ko01110	C20417	-	-	-	-	-	-	-	-	-	-	-	-	-	-	-	-	-	-	-	-	-	1.22828
Waln003742	1-O-p-Coumaroyl Galactonic Acid	Phenolic acids	C15H18O9	341.09	195.05	342.095	[M-H]-	1	-	-	154185	141305	135389	5.81525e+06	5.61323e+06	5.75306e+06	92601	67280.2	82532.8	2.15459e+06	2.4767e+06	2.53118e+06	1.87678e+06	1.88811e+06	1.67478e+06	-	-	-	1.12059	0.000101	39.8756	5.31743	up	1.23974	8.98e-05	0.014109	-6.14724	down	1.05091	0.003146	0.562604	-0.82981	insig	1.12059	0.000101	0.025078	-5.31743	down	1.22017
Waln003350	3-O-p-Coumaroyl Galactonic Acid	Phenolic acids	C15H18O9	341.09	195.05	342.095	[M-H]-	1	-	-	132293	137634	157160	3.81928e+06	4.18952e+06	4.4128e+06	77791.9	60215.5	124777	2.31277e+06	2.19722e+06	2.47679e+06	1.73435e+06	1.69034e+06	1.87464e+06	-	-	-	1.12003	0.001837	29.0845	4.86218	up	1.23331	0.001627	0.021155	-5.56283	down	0.856068	0.089789	0.615294	-0.70065	insig	1.12003	0.001837	0.034383	-4.86218	down	1.20677
Waln003168	5-O-p-Coumaroyl Galactonic Acid	Phenolic acids	C15H18O9	341.09	195.05	342.095	[M-H]-	1	-	-	146503	75891.8	96502.7	3.76284e+06	3.2523e+06	4.65545e+06	44558	84191.1	68168.5	1.61015e+06	1.64958e+06	1.72257e+06	1.37921e+06	1.48356e+06	1.67035e+06	-	-	-	1.11273	0.011379	36.5967	5.19364	up	1.23351	0.011251	0.016873	-5.88914	down	0.74081	0.184562	0.617495	-0.6955	insig	1.11273	0.011379	0.027325	-5.19364	down	1.1912
Wmmn000117	mudanoside B*	Phenolic acids	C18H24O14	463.11	168.01	464.117	[M-H]-	1	203511-37-9	-	8190.88	8190.88	8190.88	90814.5	68790.9	80404.1	84570.5	94504.3	94554.9	111617	86817.2	90876.2	40954.4	53793.4	58675.1	-	-	-	1.11796	0.007755	9.76735	3.28797	up	0.758087	0.215814	1.14008	0.189133	insig	1.11186	0.001595	11.1355	3.4771	up	1.11796	0.007755	0.102382	-3.28797	down	0.789293
Lmtn002565	1-O-Vanilloyl-beta-D-glucose	Phenolic acids	C14H18O9	329.11	167.03	330.095	[M-H]-	1	-	C20470	48992.4	33812.8	67841.3	6762.56	6762.56	6762.56	6762.56	6762.56	6762.56	675082	567931	501668	184542	104642	124652	-	C20470	-	1.09803	0.047665	0.134671	-2.89249	down	-	-	-	-	-	1.08998	0.047665	0.134671	-2.89249	down	1.09803	0.047665	7.42552	2.89249	up	1.22766
PDP151285	4-(4'-hydroxyphenyl)-2-butanone 4'-O-β-D-(6''-O-trans-p-coumaroyl)-glucopyranoside	Phenolic acids	C25H28O9	473.18	293.12	472.173	[M+H]+	3	-	-	11534.5	11534.5	11534.5	114659	81092.3	86807	70268.5	57672.5	63771.5	102635	132220	163911	82296.4	74200.3	74240.9	-	-	-	1.11498	0.015375	8.16559	3.02956	up	1.04922	0.086881	0.678488	-0.5596	insig	1.10997	0.004788	5.54026	2.46995	up	1.11498	0.015375	0.122465	-3.02956	down	0.861438
Zmhn000563	Syringic acid 4-O-rhamnoside	Phenolic acids	C15H20O9	343.1	197.05	344.111	[M-H]-	3	-	-	2827.5	2827.5	2827.5	76711.8	65123.7	83895	2827.5	2827.5	2827.5	22549.2	48600.1	25066.8	28171.9	14137.5	22465.3	-	-	-	1.11968	0.005654	26.6113	4.73397	up	1.23938	0.005654	0.037578	-4.73397	down	-	-	-	-	-	1.11968	0.005654	0.037578	-4.73397	down	1.07495
Labn002107	galloyl xylosyl glucoside*	Phenolic acids	C18H24O14	463.11	168.01	464.117	[M-H]-	1	-	-	7736.19	7736.19	7736.19	90573.7	53532.9	64020	86468.5	81455.5	68341	95459.9	83376.5	75532	38681	54642.9	54147.8	-	-	-	1.10945	0.030523	8.96766	3.16473	up	0.490723	0.502038	1.1352	0.182944	insig	1.11036	0.005741	10.1801	3.34768	up	1.10945	0.030523	0.111512	-3.16473	down	0.671185
Lman003972	6-O-Caffeoylarbutin*	Phenolic acids	C21H22O10	433.11	161.03	434.121	[M-H]-	2	136172-60-6	-	3589.85	3589.85	3589.85	17949.2	36204.9	27238.3	97917.6	56935.9	59367.1	42687.1	29751.6	44548.9	40904.1	41482.3	36901	-	-	-	1.09826	0.046642	7.55766	2.91794	up	1.08608	0.0639	2.63195	1.39613	up	1.10484	0.036241	19.8913	4.31407	up	1.09826	0.046642	0.132316	-2.91794	down	0.770893
Waln002782	1'-Galactoyl Ferulic acid	Phenolic acids	C16H20O10	371.1	193.05	372.106	[M-H]-	1	-	-	9769.29	28075	14045.5	862101	817774	334099	1953.86	1953.86	1953.86	166120	128049	231268	80333.4	91929.1	103453	-	-	-	1.09052	0.060665	38.8126	5.27845	up	1.23389	0.058293	0.00291	-8.42454	down	1.06597	0.109025	0.112962	-3.14609	down	1.09052	0.060665	0.025765	-5.27845	down	1.07853
Lmmn003663	5-Glucosyloxy-2-Hydroxybenzoic acid methyl ester	Phenolic acids	C14H18O9	329.09	167.04	330.095	[M-H]-	1	-	-	40513.4	50652.1	50806.9	8102.68	8102.68	8102.68	8102.68	8102.68	8102.68	473911	415304	487726	123594	82789.3	87722	-	CM02422	MetMap159	1.11677	0.007456	0.171217	-2.5461	down	-	-	-	-	-	1.10835	0.007456	0.171217	-2.5461	down	1.11677	0.007456	5.84055	2.5461	up	1.22825
Wacyp01633	5-Galloylquinic acid	Phenolic acids	C14H16O10	345.08	153.02	344.074	[M+H]+	1	53584-43-3	-	25102.5	25102.5	25102.5	262038	237810	208949	513259	823727	514236	201236	221519	300091	125512	163732	167753	-	-	-	1.1189	0.005239	9.41206	3.23451	up	1.1674	0.063421	2.61178	1.38503	up	1.10695	0.029142	24.5822	4.61954	up	1.1189	0.005239	0.106247	-3.23451	down	0.040638
Zken114088	cis-beta-D-Glucosyl-2-hydroxycinnamate	Phenolic acids	C15H18O8	325.09	163.04	326.1	[M-H]-	2	2446-60-8	C05839	13029.1	13029.1	13029.1	113660	107353	98242.7	278606	328173	295806	103400	107297	160045	122584	65145.7	118305	ko00999,ko01110	C05839	-	1.11992	0.002288	8.16773	3.02994	up	1.23178	0.003023	2.82715	1.49935	up	1.11187	0.002539	23.0914	4.52928	up	1.11992	0.002288	0.122433	-3.02993	down	0.502855
pme1439	4-Coumarate	Phenolic acids	C9H8O3	165.05	119.05	164.047	[M+H]+	1	501-98-4	C00811	44647.5	44647.5	44647.5	278339	311565	375742	827333	762704	849316	374634	495556	364300	223238	310775	270793	ko00130,ko00350,ko00940,ko00950,ko01100,ko01110	C00811	MetMap166,MetMap169,MetMap170	1.11653	0.010466	7.2094	2.84988	up	1.21665	0.000232	2.52614	1.33693	up	1.11214	0.001142	18.2119	4.18681	up	1.11653	0.010466	0.138708	-2.84988	down	0.8345
Walp003918	1-O-p-Coumaroylsedoheptulose	Phenolic acids	C16H20O9	357.12	147.04	356.111	[M+H]+	3	-	-	42358.5	42358.5	42358.5	1.15098e+06	1.10393e+06	1.09285e+06	42358.5	42358.5	42358.5	405546	405372	345379	331269	211793	270430	-	CM02666	MetMap169	1.1208	0.000275	26.3447	4.71944	up	1.24068	0.000275	0.037958	-4.71944	down	-	-	-	-	-	1.1208	0.000275	0.037958	-4.71944	down	1.22204
Lmhn003373	4-Hydroxybenzoylmalic acid	Phenolic acids	C11H10O7	253.04	137.02	254.043	[M-H]-	3	-	-	8259.62	7012.62	17076.2	29211.3	31715.8	26376.6	75335.2	80430.5	58378	119896	82498.3	75874.7	36682.1	38626	59730.7	-	CM02459	MetMap157	0.994221	0.01505	2.69886	1.43235	insig	1.2038	0.019597	2.45286	1.29446	up	1.06638	0.004506	6.61991	2.72681	up	0.994221	0.01505	0.370527	-1.43235	insig	1.18788
Zmhn003297	3-O-Digalloyl quinic acid	Phenolic acids	C21H20O14	495.08	343.07	496.085	[M-H]-	3	-	-	3403.99	3403.99	3403.99	3403.99	3403.99	3403.99	143704	225585	125354	29000.7	17020	38264.3	20308.2	44169.5	42254.7	-	-	-	-	-	-	-	-	1.23585	0.034532	48.4376	5.59805	up	1.10767	0.034532	48.4376	5.59805	up	-	-	-	-	-	1.19718
MWS5206	3-(4-Hydroxyphenyl)lactate*	Phenolic acids	C9H10O4	181.05	135.04	182.058	[M-H]-	3	306-23-0	C03672	1827.35	1827.35	1827.35	1827.35	1827.35	1827.35	72629	38137.6	47273.3	16131.9	18818.4	9136.73	19490.1	16687.9	19072.9	-	C03672	-	-	-	-	-	-	1.23222	0.038784	28.8287	4.84943	up	1.10532	0.038784	28.8287	4.84943	up	-	-	-	-	-	1.20089
pmn001419	p-Coumaroyl-D-glucose	Phenolic acids	C15H18O8	325.09	163.04	326.1	[M-H]-	1	7139-64-2	C16827	2.21058e+06	2.31932e+06	2.27756e+06	1.88282e+06	2.03214e+06	3.71475e+06	506326	524086	718466	1.94991e+07	1.96042e+07	1.48255e+07	5.90903e+06	4.90271e+06	6.20006e+06	-	C16827	MetMap166,MetMap169	0.168868	0.686827	1.12078	0.164509	insig	1.17534	0.077359	0.22922	-2.1252	down	1.09782	0.000281	0.256906	-1.96069	down	0.168868	0.686827	0.892232	-0.16451	insig	1.19627
Lakn002786	Protocatechuic acid xylosyl xyloside	Phenolic acids	C17H22O12	417.11	152.01	418.111	[M-H]-	1	-	-	113463	113463	113463	1.41126e+06	1.23249e+06	1.34749e+06	943646	785363	935971	867530	854625	928616	567313	630801	651287	-	CM02464	MetMap161	1.12023	0.001843	11.7256	3.55159	up	1.17067	0.003837	0.667707	-0.58271	insig	1.11055	0.004393	7.82924	2.96887	up	1.12023	0.001843	0.085284	-3.55159	down	1.19696
Wcgn003981	Methyl 3-O-glucosyl-4-hydroxybenzoate	Phenolic acids	C14H18O9	329.09	167.03	330.095	[M-H]-	1	155112-92-8	-	364185	192593	333169	63445.8	54345.9	66856.2	51279.3	42124.1	19593.2	2.64388e+06	2.43685e+06	1.68622e+06	658828	608040	447875	-	-	-	1.08195	0.046272	0.207482	-2.26894	down	0.850652	0.112375	0.611957	-0.7085	insig	1.05427	0.035629	0.12697	-2.97744	down	1.08195	0.046272	4.8197	2.26894	up	1.22418
Wasn005803	Protocatechuic acid 4-O-(6''-O-Feruloyl)Glucoside*	Phenolic acids	C23H24O12	491.12	315.07	492.127	[M-H]-	1	-	-	417989	360598	430089	6.44914e+06	9.31462e+06	1.01972e+07	9.79748e+06	6.00017e+06	1.04969e+07	3.55619e+06	2.88915e+06	2.52805e+06	4.35256e+06	4.43937e+06	4.05457e+06	-	CM02409	MetMap161	1.11559	0.018258	21.4789	4.42485	up	0.003844	0.953772	1.01285	0.018418	insig	1.1044	0.026771	21.7549	4.44327	up	1.11559	0.018258	0.046557	-4.42485	down	1.16803
Wafn002319	4-O-(3'-O-alpha-D-Glucopyranosyl)caffeoylquinic acid	Phenolic acids	C22H28O14	515.14	323.08	516.148	[M-H]-	3	1401352-63-3	-	3504.22	3504.22	3504.22	81008.4	104655	97819.5	104551	115240	142089	28296.6	17521.1	27054.4	46414.2	44503.1	53996.5	-	CM02764	MetMap171	1.11973	0.005909	26.9658	4.75306	up	0.885895	0.131828	1.27655	0.352252	insig	1.11094	0.008967	34.4233	5.10531	up	1.11973	0.005909	0.037084	-4.75306	down	1.19214
Safn005901	2,3-Di-O-caffeoyl glucose	Phenolic acids	C24H24O12	503.12	179.04	504.127	[M-H]-	3	-	-	33488	33488	33488	167440	215682	176482	518143	619578	644341	195377	177093	222679	291429	235591	288651	-	-	-	1.11648	0.009229	5.5702	2.47773	up	1.22215	0.004107	3.18451	1.67107	up	1.11117	0.00471	17.7383	4.1488	up	1.11648	0.009229	0.179527	-2.47773	down	0.365278
WaYn005157	Gentisic acid 2-O-(6''-O-Feruloyl)Glucoside*	Phenolic acids	C23H24O12	491.12	315.07	492.127	[M-H]-	1	-	-	390707	510544	534723	7.10083e+06	9.67474e+06	1.03359e+07	1.0468e+07	6.57887e+06	9.80397e+06	3.34982e+06	2.49262e+06	2.52252e+06	4.31759e+06	5.4253e+06	4.74341e+06	-	CM02560	MetMap159	1.1151	0.012899	18.8802	4.2388	up	0.059362	0.958207	0.990387	-0.01394	insig	1.10456	0.019398	18.6987	4.22486	up	1.1151	0.012899	0.052966	-4.2388	down	1.18983
MWS3149	3-Methoxybenzoic acid	Phenolic acids	C8H8O3	151.04	107.05	152.047	[M-H]-	3	586-38-9	-	25085.4	30346.3	25653	13990.1	16315.6	25228.9	24876.9	34986.8	28793.7	155824	160790	146196	47942.2	47291.5	59669.5	-	CM02383	MetMap157	0.825941	0.114547	0.684894	-0.54605	insig	0.959258	0.072266	1.59644	0.674856	insig	0.376477	0.507083	1.09339	0.128809	insig	0.825941	0.114547	1.46008	0.546047	insig	1.21209
Wafn001957	2-O-Caffeoylglucarate	Phenolic acids	C15H16O11	371.06	209.03	372.069	[M-H]-	1	-	C03062	10215.3	10215.3	10215.3	165613	66293.1	107828	10215.3	10215.3	10215.3	57811.3	51076.4	64182.1	63024.6	83739.7	91345.9	-	C03062	MetMap168	1.09285	0.070024	11.0858	3.47064	up	1.21001	0.070024	0.090205	-3.47064	down	-	-	-	-	-	1.09285	0.070024	0.090205	-3.47064	down	0.916788
MWS2058	3-Methylsalicylate	Phenolic acids	C8H8O3	151.04	107.05	152.047	[M-H]-	3	83-40-9	C14088	27884.1	35943.5	34654.6	24901.2	23867.7	26709.9	25060	39325.9	38561.6	172786	182758	180113	62800.7	49376.5	45719.6	-	C14088	MetMap158	0.936467	0.079632	0.766421	-0.38379	insig	0.865077	0.183427	1.36393	0.447765	insig	0.099315	0.795353	1.04534	0.063975	insig	0.936467	0.079632	1.30476	0.38379	insig	1.22776
Lmfn003035	6-O-p-Coumaroyl-β-D-glucose	Phenolic acids	C15H18O8	325.09	145.03	326.1	[M-H]-	1	114297-65-3	-	1.3182e+07	1.38679e+07	1.44766e+07	1.24728e+07	1.21613e+07	1.05789e+07	3.49251e+06	3.67392e+06	4.38793e+06	7.37374e+07	7.70918e+07	6.89115e+07	3.37359e+07	2.96457e+07	3.58991e+07	-	CM02647	MetMap169	0.920549	0.048128	0.847967	-0.23792	insig	1.22633	0.001567	0.328127	-1.60767	down	1.10504	5.41e-05	0.278241	-1.84559	down	0.920549	0.048128	1.17929	0.23792	insig	1.22586
Wbmp003345	Cimicifugic acid A-glucose	Phenolic acids	C27H30O16	609.15	447.1	610.153	[M+H]+	3	-	-	124730	104854	117160	96421.3	67997	57456.5	61656.6	74053.7	44541.1	649750	476786	601678	207548	236261	217457	-	-	-	0.924516	0.050805	0.63988	-0.64413	insig	0.538369	0.395616	0.812402	-0.29974	insig	1.00821	0.008311	0.51984	-0.94386	insig	0.924516	0.050805	1.56279	0.644126	insig	1.21057
mws1078	Anthranilate	Phenolic acids	C7H7NO2	138.06	92.05	137.048	[M+H]+	3	118-92-3	C00108	82295.3	53482	55053.4	10824	20858	27008.9	1.34027e+06	1.3888e+06	1.35694e+06	306433	302651	236469	370817	401138	334657	ko00380,ko00400,ko00999,ko01100,ko01110,ko01230	C00108	MetMap157	1.00295	0.025294	0.307555	-1.70108	down	1.23109	2.42e-05	69.6193	6.12142	up	1.10783	1.07e-06	21.4118	4.42033	up	1.00295	0.025294	3.25145	1.70108	up	1.20279
PDN150487	4',6'-dihydroxy-2'-methoxyacetophenone 6'-glucoside*	Phenolic acids	C15H20O9	343.1	181.05	344.111	[M-H]-	1	-	-	78353.3	81745.7	95454.6	225576	192844	222889	98727.7	138412	82297.4	378230	428589	273387	123302	142606	144553	-	-	-	1.10492	0.001788	2.50949	1.32739	up	1.13123	0.008893	0.498102	-1.00549	down	0.586195	0.329155	1.24998	0.321907	insig	1.10492	0.001788	0.398487	-1.32739	down	1.06921
Lakn003294	2-β-D-Glucopyranosyloxy-5-hydroxyphenylacetic acidmethylester*	Phenolic acids	C15H20O9	343.1	181.05	344.111	[M-H]-	1	-	-	71358.6	68913.4	69082.7	201455	152450	181425	80597.2	111299	94409.5	341946	172366	291986	178983	172431	133023	-	CM02883	MetMap172	1.1036	0.016473	2.55705	1.35448	up	1.15288	0.012104	0.534822	-0.90287	insig	0.946609	0.100682	1.36756	0.451609	insig	1.1036	0.016473	0.391076	-1.35448	down	0.792854
pme3083	Formylanthranilate	Phenolic acids	C8H7NO3	164.04	120.05	165.043	[M-H]-	3	3342-77-6	C05653	33803.1	25646.6	32579.5	33783.2	27935.6	43690.6	23283.3	29688.1	25619.2	102076	99104.9	127579	36710.4	69860.6	67582.9	ko00380,ko01100	C05653	MetMap157	0.419912	0.456092	1.14539	0.19584	insig	0.853676	0.181754	0.745575	-0.42358	insig	0.636531	0.234545	0.853975	-0.22773	insig	0.419912	0.456092	0.873064	-0.19584	insig	1.18776
PDP223613	Phloroglucinol-1-beta-O-Glucuronide	Phenolic acids	C12H14O9	303.07	127.04	302.064	[M+H]+	1	-	-	987616	694036	757232	2.68921e+06	2.73643e+06	2.79713e+06	3.54223e+06	3.93705e+06	3.97767e+06	2.85396e+06	2.84786e+06	2.97466e+06	2.09202e+06	2.24755e+06	1.96923e+06	-	-	-	1.10421	0.00079	3.37153	1.7534	up	1.20885	0.012888	1.39332	0.478527	insig	1.10088	0.000161	4.69762	2.23193	up	1.10421	0.00079	0.296601	-1.7534	down	1.01755
Zbfn002169	3'-p-Coumaroyl-sucrose	Phenolic acids	C21H28O13	487.15	145.03	488.153	[M-H]-	2	-	-	55273.1	54558	54704.8	68886.4	74852.5	91664.5	155919	146616	196883	179841	206067	164461	79687.7	101950	185029	-	CM02693	MetMap169	1.00912	0.074036	1.43071	0.516734	insig	1.17861	0.016955	2.12154	1.08511	up	1.0979	0.018584	3.03532	1.60185	up	1.00912	0.074036	0.698953	-0.51673	insig	1.19152
Lakn002165	Protocatechuic acid glucosyl xyloside*	Phenolic acids	C18H24O13	447.12	152.01	448.122	[M-H]-	1	-	-	14587.1	20727.7	28196.7	78650.8	65567.1	62756.6	51897	75323.9	47011.9	90274.3	61264.3	54480.7	41340.1	38914.6	47776	-	CM02465	MetMap161	1.06314	0.001915	3.25886	1.70437	up	0.629231	0.35229	0.841808	-0.24844	insig	1.00829	0.035367	2.74333	1.45593	up	1.06314	0.001915	0.306856	-1.70437	down	0.088028
mws2213	trans-Cinnamate	Phenolic acids	C9H8O2	147.05	103.06	148.052	[M-H]-	1	140-10-3	C00423	8472.54	8874.65	12132.2	32289.2	46943.2	46862.5	9737.31	9480.04	11486	35610.6	26253	30997.5	24315.3	21848.4	18585.7	ko00130,ko00360,ko00940,ko00999,ko01100,ko01110	C00423	MetMap166	1.09238	0.017744	4.27739	2.09673	up	1.21732	0.021203	0.243494	-2.03804	down	0.213875	0.776776	1.04152	0.058691	insig	1.09238	0.017744	0.233787	-2.09673	down	0.859432
Yaap002576	4-O-beta-D-Glucosyl-4-hydroxycinnamate	Phenolic acids	C15H18O8	327.11	147.04	326.1	[M+H]+	1	14364-05-7	C04415	1.7024e+06	1.78099e+06	1.74144e+06	668576	821775	784513	355380	401647	283997	4.709e+06	5.91727e+06	5.21657e+06	2.6002e+06	2.80449e+06	2.96639e+06	-	C04415	MetMap169	1.10774	0.000372	0.435394	-1.19961	down	1.18702	0.002722	0.45762	-1.12778	down	1.10367	1.66e-05	0.199245	-2.32738	down	1.10774	0.000372	2.29677	1.19961	up	1.2233
Lmmn001643	trans-2-Hydroxycinnamate*	Phenolic acids	C9H8O3	163.04	119.05	164.047	[M-H]-	1	583-17-5	C01772	215937	178942	244762	173968	145031	115009	103719	57688	99629.6	573809	534193	702862	306806	274309	306485	ko00360,ko00999,ko01100,ko01110	C01772	MetMap166	0.891051	0.055777	0.678517	-0.55954	insig	0.948918	0.063722	0.601456	-0.73347	insig	1.01225	0.007494	0.408098	-1.29301	down	0.891051	0.055777	1.4738	0.559543	insig	1.20416
mws2367	Salidroside	Phenolic acids	C14H20O7	299.11	119.05	300.121	[M-H]-	1	10338-51-9	C06046	82081.7	146498	120624	479221	531217	475983	1.15328e+06	822442	1.07294e+06	328697	292114	329122	375340	408012	413268	ko00350,ko01100	C06046	MetMap172	1.09113	0.000128	4.25661	2.0897	up	1.18472	0.031341	2.05101	1.03633	up	1.09458	0.01004	8.73033	3.12604	up	1.09113	0.000128	0.234929	-2.0897	down	1.19532
pme2598	3,4-Dihydroxyphenylacetate*	Phenolic acids	C8H8O4	167.03	123.05	168.042	[M-H]-	3	102-32-9	C01161	124761	105739	116352	474357	484801	471925	461888	416296	397582	274866	306168	309027	255809	272688	293067	ko00350,ko01100	C01161	MetMap172	1.11824	2.19e-06	4.12592	2.04472	up	0.983902	0.107822	0.891469	-0.16574	insig	1.10682	0.002082	3.67813	1.87897	up	1.11824	2.19e-06	0.24237	-2.04472	down	1.21278
MWSmce248	trans-3-Hydroxycinnamate*	Phenolic acids	C9H8O3	163.04	119.05	164.047	[M-H]-	1	14755-02-3	C12621	119116	115398	114788	77407.7	32054.2	48177.7	34305.3	18643.3	39046.2	258785	204260	364170	135194	143384	147442	ko00360,ko01100	C12621	MetMap166	0.964982	0.03933	0.451299	-1.14784	insig	0.754871	0.237185	0.583578	-0.777	insig	1.05618	0.003703	0.263368	-1.92485	down	0.964982	0.03933	2.21583	1.14785	insig	1.15586
mws0180	2,5-Dihydroxybenzoate*	Phenolic acids	C7H6O4	153.02	109.03	154.027	[M-H]-	1	490-79-9	C00628	153395	115205	139921	37924.5	54558.2	37260.3	24691.1	25759.4	22041.8	56981.1	56709.7	45708.7	85709.1	78071.2	55390.9	ko00350,ko01100	C00628	MetMap158,MetMap159	1.08458	0.005306	0.317592	-1.65475	down	1.12443	0.072758	0.558738	-0.83976	insig	1.10562	0.009294	0.177451	-2.49451	down	1.08458	0.005306	3.14869	1.65475	up	0.738622
Wasyqn3916	1-O-p-Coumaroyl Methylglucaric Acid*	Phenolic acids	C16H18O10	369.08	223.05	370.089	[M-H]-	1	-	-	262925	193987	253015	85266.7	116386	119685	100066	140257	75346.4	96092.4	101823	70893.1	122348	111503	139477	-	-	-	1.05289	0.012984	0.452636	-1.14358	down	0.110939	0.936247	0.982361	-0.02568	insig	1.00002	0.010526	0.444652	-1.16925	down	1.05289	0.012984	2.20928	1.14358	up	0.611339
Wasn002902	O-p-Coumaroylgalactaric acid	Phenolic acids	C15H16O10	355.07	209.03	356.074	[M-H]-	1	-	-	884149	832702	980635	278929	542751	322029	341069	175948	631483	371242	300235	313279	439680	682197	359722	-	CM02664	MetMap170	1.0166	0.010829	0.423991	-1.2379	down	0.12636	0.992428	1.00419	0.006031	insig	0.886695	0.049252	0.425767	-1.23186	insig	1.0166	0.010829	2.35854	1.23789	up	0.311011
Cmyp005062	Salireposide	Phenolic acids	C20H22O9	407.13	245.08	406.126	[M+H]+	3	16955-55-8	-	164277	166169	186957	10201.8	10201.8	10201.8	10201.8	10201.8	10201.8	51008.9	60389.1	76693.5	99491.5	74738.5	100355	-	CM02857	MetMap164	1.12037	0.001999	0.059152	-4.07943	down	-	-	-	-	-	1.11194	0.001999	0.059152	-4.07943	down	1.12037	0.001999	16.9057	4.07944	up	1.21825
Jmwn002117	2,6-dimethoxybenzene-1,4-diol 1-O-β-D-glucopyranoside	Phenolic acids	C14H20O9	331.1	153.02	332.111	[M-H]-	3	-	-	94069.6	75726.9	96870.8	44185.8	60282.6	79316.9	56110.2	65654.4	78441.1	36203.3	29111	31547.5	70747.8	68914.5	47076.5	-	-	-	0.814916	0.095707	0.689193	-0.53702	insig	0.323117	0.676891	1.08935	0.123462	insig	0.845979	0.075083	0.75077	-0.41356	insig	0.814916	0.095707	1.45097	0.53702	insig	1.05967
Lmsn005333	4-O-Galloyl-1-O-Cinnamoyl-β-D-glucose*	Phenolic acids	C22H22O11	461.11	169.01	462.116	[M-H]-	1	-	-	214534	276335	187457	80655.8	62771.6	63677.1	51811.5	38497.9	37314.7	88174.5	75960.8	73508.2	75647.5	75319.1	74051.7	-	CM02553	MetMap155,MetMap166	1.09092	0.022607	0.305317	-1.71162	down	1.09224	0.025562	0.616231	-0.69846	insig	1.09362	0.017472	0.188146	-2.41008	down	1.09092	0.022607	3.27528	1.71162	up	0.713815
MWStz556	1-O-Galloyl-6-O-Cinnamoyl-β-D-glucose*	Phenolic acids	C22H22O11	461.11	169.01	462.116	[M-H]-	1	115746-69-5	-	252986	260066	246528	69676	42743.2	87165	49664.1	26836	32763	80036.5	87161.4	96729	80125.8	88400.4	69204.1	-	-	-	1.07209	0.002576	0.262756	-1.9282	down	0.907607	0.130375	0.547454	-0.86919	insig	1.09383	6.83e-05	0.143847	-2.79739	down	1.07209	0.002576	3.80581	1.9282	up	0.72612
PDP011955	Orsellinic acid 2-O-beta-D-glucoside	Phenolic acids	C14H18O9	331.1	169.05	330.095	[M+H]+	1	-	-	128394	121949	130783	49296.5	34608.6	32751.2	13815.4	18290.3	13765.4	45086.3	30440.4	55214.5	42355.1	70785.2	56253.8	-	-	-	1.09584	0.000692	0.306083	-1.708	down	1.17272	0.037358	0.393216	-1.34661	down	1.10791	2.79e-05	0.120357	-3.05461	down	1.09584	0.000692	3.26709	1.708	up	0.280257
PDP029100	5-Hydroxy-2-methoxybenzoic acid	Phenolic acids	C8H8O4	169.05	123.05	168.042	[M+H]+	2	61227-25-6	-	136619	152796	143913	68415.4	62162.2	70288.7	36788.7	30501.2	23646.5	53840.2	50945	43763.5	80166.6	52414	77247.5	-	-	-	1.11184	0.000657	0.463544	-1.10922	down	1.1784	0.002372	0.452721	-1.1433	down	1.09702	6.21e-05	0.209856	-2.25253	down	1.11184	0.000657	2.15729	1.10922	up	1.10987
Lmhn002683	p-Coumaroylcaffeoyltartaric acid	Phenolic acids	C22H18O11	457.08	163.04	458.085	[M-H]-	3	-	-	207848	238950	194909	68006	68843.7	61636.1	33174.5	32130.9	34069.3	70708.8	49741.4	97101.2	154226	69081.6	101394	-	CM02742	MetMap167	1.11306	0.006443	0.309309	-1.69288	down	1.23328	0.003109	0.500665	-0.99808	insig	1.10985	0.00512	0.15486	-2.69096	down	1.11306	0.006443	3.23302	1.69288	up	0.174481
Lmfn001344	Maplexin C (2,3-Di-O-Galloyl-1,5-Anhydro-D-Glucitol)*	Phenolic acids	C20H20O13	467.08	169.01	468.09	[M-H]-	1	-	-	3.45531e+06	3.18082e+06	3.69886e+06	1.42777e+06	1.2158e+06	1.33395e+06	267392	292254	216149	1.15008e+06	876365	1.43536e+06	2.83392e+06	2.64601e+06	2.89804e+06	-	CM02563	MetMap156	1.11113	0.001739	0.384859	-1.3776	down	1.2312	0.001256	0.195045	-2.35812	down	1.10918	0.001815	0.075065	-3.73572	down	1.11113	0.001739	2.59835	1.3776	up	0.568454
Lmyn003835	4-(3,4,5-Trihydroxybenzoxy)benzoic acid	Phenolic acids	C14H10O7	289.04	137.02	290.043	[M-H]-	3	-	-	7.87567e+06	8.20014e+06	7.74255e+06	3.68092e+06	3.08918e+06	3.24688e+06	4.74938e+06	4.49033e+06	4.85211e+06	2.63252e+06	2.59963e+06	2.70325e+06	4.96007e+06	4.94136e+06	4.75558e+06	-	-	-	1.11225	5.34e-05	0.420557	-1.24963	down	1.17705	0.005325	1.40679	0.49241	insig	1.10573	6.98e-05	0.591637	-0.75722	insig	1.11225	5.34e-05	2.3778	1.24963	up	1.11485
mws0183	3,4-Dihydroxybenzoate*	Phenolic acids	C7H6O4	153.02	109.03	154.027	[M-H]-	1	99-50-3	C00230	334289	375436	354470	106621	83790.3	59798.8	63964.6	73576.8	100104	113001	118145	114853	114141	76594	175112	ko00400,ko01100,ko01110	C00230	MetMap157,MetMap161	1.09203	0.000126	0.235117	-2.08855	down	0.121625	0.821231	0.949785	-0.07433	insig	1.09481	7.21e-05	0.223311	-2.16288	down	1.09203	0.000126	4.2532	2.08855	up	0.886981
mws0639	2,3-Dihydroxybenzoate*	Phenolic acids	C7H6O4	153.019	109.029	154.027	[M-H]-	1	303-38-8	C00196	286185	324560	317595	27534.3	61905.3	62649.4	50611.4	49091.3	55999.9	109397	86199.9	98331.6	115753	123954	136889	ko01110	C00196	MetMap158	1.07509	9.77e-05	0.163829	-2.60974	down	0.196716	0.927318	1.02376	0.033878	insig	1.11023	0.001597	0.167722	-2.57586	down	1.07509	9.77e-05	6.10393	2.60974	up	0.969658
Wbsp004755	Methyl Hydroxycinnamate	Phenolic acids	C10H10O3	179.07	119.05	178.063	[M+H]+	1	80540-55-2	-	129113	261693	218180	5999.03	5999.03	5999.03	30364.8	57470	29995.2	58324.9	66038.3	67522	111031	101021	92292	-	CM02610	MetMap166	1.11259	0.037063	0.029553	-5.08057	down	1.20896	0.06728	6.54717	2.71087	up	1.04464	0.046077	0.193485	-2.3697	down	1.11259	0.037063	33.838	5.08057	up	1.22772
PDP015978	Isohomovanillic acid	Phenolic acids	C9H10O4	183.07	137.06	182.058	[M+H]+	2	1131-94-8	-	418771	279558	361261	83501.5	49577.5	88683.8	9915.5	9915.5	9915.5	88550.8	149920	92656.9	138699	140312	136169	-	-	-	1.08053	0.014137	0.209291	-2.25642	down	1.21937	0.034805	0.134137	-2.89823	down	1.11003	0.013562	0.028074	-5.15464	down	1.08053	0.014137	4.77803	2.25642	up	0.770935
Zmhn001793	6-O-Caffeoyl-D-glucose*	Phenolic acids	C15H18O9	341.09	179.03	342.095	[M-H]-	1	-	-	802538	857488	800167	477094	475824	533839	125042	183420	182196	190552	299659	276181	375746	396337	338750	-	CM02655	MetMap168,MetMap169	1.10409	0.000266	0.604326	-0.7266	insig	1.20669	0.000257	0.330019	-1.59938	down	1.09882	1.67e-05	0.199439	-2.32598	down	1.10409	0.000266	1.65474	0.726602	insig	1.13061
Wchn002309	3,4-Di-O-Galloyl-D-Glucose*	Phenolic acids	C20H20O14	483.08	169.01	484.085	[M-H]-	1	-	-	450445	438172	392913	335744	367615	301983	24412.6	24223	25656.3	94944.6	105944	186129	146247	183790	251787	-	CM02497	MetMap155	0.97065	0.023631	0.784487	-0.35018	insig	1.23953	0.003691	0.073897	-3.75834	down	1.11183	0.001874	0.057971	-4.10852	down	0.97065	0.023631	1.27472	0.350178	insig	1.12695
Hmln000873	2-O-Galloyl-D-glucose	Phenolic acids	C13H16O10	331.07	169.01	332.074	[M-H]-	1	-	-	1.07368e+07	1.12202e+07	9.54133e+06	4.39872e+06	3.84215e+06	3.76803e+06	876226	1.00206e+06	1.02701e+06	2.83556e+06	2.46961e+06	4.19811e+06	4.34572e+06	4.4954e+06	4.77325e+06	-	CM02412	MetMap155	1.10988	0.002267	0.381255	-1.39117	down	1.23466	0.002896	0.241928	-2.04735	down	1.11053	0.002541	0.092236	-3.43852	down	1.10988	0.002267	2.62292	1.39117	up	0.752313
Waptn02725	Feruloyloctose*	Phenolic acids	C18H24O11	415.12	193.05	416.132	[M-H]-	1	-	-	294864	261611	277734	641953	480757	557867	48581.4	37222.9	31387.7	66535.5	89891.9	93969.2	242190	205865	190439	-	-	-	1.08434	0.022405	2.01458	1.01048	up	1.23298	0.007341	0.069733	-3.84201	down	1.10265	0.000193	0.140483	-2.83153	down	1.08434	0.022405	0.496382	-1.01048	down	1.21615
Lmfn000797	2,3-Di-O-galloyl-β-D-glucose*	Phenolic acids	C20H20O14	483.08	169.01	484.085	[M-H]-	1	-	-	481301	441933	439158	385697	378554	364225	28934	20830.8	19378.3	125824	103832	178175	190973	218334	96756.5	-	CM02496	MetMap155	1.05412	0.016069	0.828306	-0.27176	insig	1.2362	2.72e-05	0.061271	-4.02865	down	1.10841	0.000617	0.050751	-4.30041	down	1.05412	0.016069	1.20728	0.271765	insig	1.17505
Lmfn001258	Maplexin D (2,4-Di-O-Galloyl-1,5-Anhydro-D-Glucitol)*	Phenolic acids	C20H20O13	467.08	169.01	468.09	[M-H]-	1	1355573-86-2	-	3.37874e+06	3.33554e+06	3.54501e+06	1.15833e+06	851911	1.32355e+06	293095	292486	137209	958733	792429	1.18975e+06	2.67563e+06	2.45156e+06	2.74997e+06	-	CM02562	MetMap156	1.0923	0.000871	0.324953	-1.6217	down	1.16613	0.015081	0.216807	-2.20551	down	1.09345	4.07e-06	0.070452	-3.82721	down	1.0923	0.000871	3.07737	1.6217	up	0.404967
Wacyn02305	Methyl 3-O-Beta-Glucopyranosyl-Gallate	Phenolic acids	C14H18O10	345.08	183.03	346.09	[M-H]-	1	-	-	293992	318529	296010	135492	105903	128513	26733.1	31112.4	25047.8	95143.6	86204.1	78813.1	159172	128668	154073	-	-	-	1.1043	0.000125	0.407148	-1.29637	down	1.22963	0.00679	0.224092	-2.15784	down	1.11055	0.000471	0.091239	-3.45421	down	1.1043	0.000125	2.45611	1.29637	up	1.08603
Rfn063680	2-β-D-Glucopyranosyloxy-4-methoxy-cis-cinnamic acid	Phenolic acids	C16H20O9	355.1	175.04	356.111	[M-H]-	1	-	-	4.60917e+06	4.32139e+06	4.47192e+06	3.9408e+06	4.7492e+06	2.82002e+06	1.30282e+06	1.42514e+06	1.37849e+06	1.23342e+06	1.05787e+06	1.40588e+06	2.82968e+06	2.46045e+06	3.00627e+06	-	-	-	0.553089	0.376469	0.858797	-0.21961	insig	1.18648	0.047203	0.356772	-1.48692	down	1.11082	0.000118	0.306395	-1.70654	down	0.553089	0.376469	1.16442	0.219611	insig	1.17373
pmn001629	Digalloylglucose*	Phenolic acids	C20H20O14	483.08	169.05	484.085	[M-H]-	1	-	-	360561	417364	433239	268185	229117	299198	14845.6	25988.6	25361.5	106997	83259.4	139431	166633	189570	193118	-	CM02592	MetMap155	1.02109	0.010101	0.657631	-0.60465	insig	1.22484	0.005629	0.083108	-3.58886	down	1.10314	0.002704	0.054655	-4.19351	down	1.02109	0.010101	1.52061	0.604649	insig	1.15067
Wasyqn2926	3-O-Feruloyl Octose*	Phenolic acids	C18H24O11	415.12	193.05	416.132	[M-H]-	1	-	-	314910	365380	328567	7656.65	7656.65	7656.65	41507.8	40375	38283.2	96502.6	91558.8	84207.6	218643	231130	199621	-	-	-	1.12056	0.002097	0.022768	-5.45683	down	1.24019	0.000849	5.23144	2.38721	up	1.11112	0.002496	0.119111	-3.06962	down	1.12056	0.002097	43.9207	5.45683	up	1.22795
PDP022393	2-hydroxy-4-(4-hydroxyphenyl)butanoic acid	Phenolic acids	C10H12O4	197.08	105.07	196.074	[M+H]+	2	-	-	851687	1.4068e+06	1.12854e+06	255199	252428	248829	198051	335090	254194	375996	281796	243761	661830	704781	598740	-	-	-	1.09972	0.031799	0.223339	-2.16269	down	0.074262	0.820097	1.04082	0.057721	insig	1.06902	0.026766	0.232456	-2.10497	down	1.09972	0.031799	4.47749	2.16269	up	0.649178
mws0024	Gallate	Phenolic acids	C7H6O5	169.01	125.02	170.022	[M-H]-	1	149-91-7	C01424	1.37298e+06	1.57699e+06	1.44159e+06	429009	444822	422205	460073	325648	461422	356592	388811	399706	612777	568707	594236	ko00999	C01424	MetMap155,MetMap156,MetMap161	1.11799	0.003048	0.29512	-1.76063	down	0.269701	0.753335	0.962275	-0.05548	insig	1.09211	0.00024	0.283986	-1.81611	down	1.11799	0.003048	3.38845	1.76063	up	1.0513
mws0178	Chlorogenate*	Phenolic acids	C16H18O9	353.09	191.06	354.095	[M-H]-	1	327-97-9	C00852	2.47836e+06	2.48649e+06	2.52236e+06	1.12491e+06	854454	1.09912e+06	175585	214712	161836	658829	558072	708135	1.01591e+06	1.09865e+06	1.04333e+06	ko00940,ko00941,ko00945,ko01110	C00852	MetMap168,MetMap170,MetMap171	1.10004	0.002834	0.411165	-1.28221	down	1.22797	0.008577	0.179352	-2.47913	down	1.11013	5.61e-08	0.073743	-3.76134	down	1.10004	0.002834	2.43211	1.28221	up	1.10617
Rfp01569	3-(beta-D-Glucopyranosyloxy)-4-methoxybenzoic acid	Phenolic acids	C14H18O9	348.13	169.05	330.095	[M+NH4]+	2	-	-	2.35251e+06	2.23587e+06	2.02833e+06	781057	571314	651695	228719	256372	197817	592201	466137	630654	921780	985781	904610	-	-	-	1.10578	0.000424	0.302879	-1.72319	down	1.21155	0.013633	0.340761	-1.55317	down	1.10919	0.001751	0.10321	-3.27635	down	1.10578	0.000424	3.30165	1.72319	up	0.678152
Lmsn004162	1-O-Galloyl-2-O-p-Coumaroyl-β-D-glucose	Phenolic acids	C22H22O12	477.1	169.01	478.111	[M-H]-	3	94356-18-0	-	597335	815718	646153	160436	134455	98729	54202.5	96064.9	55146.9	160456	132595	228490	486687	390400	417084	-	CM02567	MetMap155	1.09833	0.009864	0.191151	-2.38721	down	1.01237	0.053606	0.52186	-0.93826	insig	1.09481	0.00898	0.099754	-3.32548	down	1.09833	0.009864	5.23146	2.38721	up	0.665634
Labn002264	Grevilloside G*	Phenolic acids	C14H20O8	315.11	153.05	316.116	[M-H]-	1	791846-69-0	-	3.28312e+06	2.12541e+06	2.17735e+06	59625.5	59625.5	59625.5	298128	337573	410938	644737	644678	587190	1.22334e+06	1.02758e+06	972907	-	-	-	1.11772	0.022593	0.02358	-5.40628	down	1.23393	0.012807	5.85118	2.54873	up	1.09644	0.027933	0.137972	-2.85755	down	1.11772	0.022593	42.4084	5.40628	up	1.22816
Lafp002722	3-Hydroxy-1-(4-hydroxy-3,5-dimethoxy-phenyl)-propan-1-one glucoside	Phenolic acids	C17H24O10	389.15	155.07	388.136	[M+H]+	1	-	-	78383.3	70115.8	65523.1	97727.1	169506	100392	130789	79766.5	43864.2	16169.1	25136.8	11180.5	50277.7	67767.1	41231	-	-	-	0.905066	0.158084	1.7177	0.780475	insig	0.634042	0.33539	0.692064	-0.53102	insig	0.138015	0.648181	1.18876	0.249452	insig	0.905066	0.158084	0.582175	-0.78047	insig	1.17696
Yaan003368	Gallic acid-3-O-(6'-O-galloyl)glucoside	Phenolic acids	C20H20O14	483.08	331.07	484.085	[M-H]-	1	87087-61-4	-	151144	174108	205760	36410.6	43239.1	25439.5	40888.4	29400.5	26414.9	56263.5	42060.7	29213.6	75752.8	105429	100092	-	-	-	1.09454	0.007294	0.197903	-2.33713	down	0.234366	0.702926	0.920207	-0.11997	insig	1.09369	0.007964	0.182112	-2.4571	down	1.09454	0.007294	5.05298	2.33713	up	0.425881
Zblp002750	Methyl-3-(3-hydroxyphenyl)Propionate	Phenolic acids	C10H12O3	181.09	121.06	180.079	[M+H]+	3	61389-68-2	-	240898	288662	363561	65253.1	82483.8	74492.6	66980.3	73167.2	73439.6	98762.9	32465.8	82933.8	129135	118320	106172	-	CM02612	MetMap166	1.09914	0.022776	0.248823	-2.00681	down	0.29119	0.634917	0.96111	-0.05723	insig	1.09609	0.02362	0.239147	-2.06403	down	1.09914	0.022776	4.01891	2.00681	up	0.234125
Wasyqn2170	Vanillic acid glucoside	Phenolic acids	C14H18O9	329.09	167.03	330.095	[M-H]-	1	32142-31-7	-	8.55007e+06	7.99375e+06	7.3789e+06	2.80101e+06	2.16134e+06	2.39271e+06	792234	866384	790821	1.86997e+06	1.63114e+06	2.23279e+06	3.40343e+06	3.9525e+06	3.58624e+06	-	-	-	1.10932	0.000604	0.307451	-1.70157	down	1.22701	0.011714	0.333028	-1.58629	down	1.11125	0.002124	0.10239	-3.28786	down	1.10932	0.000604	3.25255	1.70157	up	0.895583
PDP158144	alpha-D-Glucopyranose, 6-[(2E)-3-(4-hydroxy-3-methoxyphenyl)-2-propenoate]*	Phenolic acids	C16H20O9	357.12	177.05	356.111	[M+H]+	1	201485-21-4	-	2.09894e+06	4.73103e+06	2.52984e+06	461819	544732	430707	209361	452547	492010	858003	541554	830612	1.77323e+06	2.01658e+06	1.76096e+06	-	-	-	1.07883	0.08325	0.153556	-2.70316	down	0.552674	0.402754	0.802862	-0.31678	insig	1.04996	0.076823	0.123284	-3.01994	down	1.07883	0.08325	6.51227	2.70316	up	0.971855
Wasdn03813	Benzoylglycerol 3-glucuronide	Phenolic acids	C16H20O10	371.1	249.06	372.106	[M-H]-	1	-	-	6.14955e+06	5.4022e+06	5.97006e+06	1.56257e+06	1.91188e+06	1.60276e+06	915883	955570	969003	1.26609e+06	1.60422e+06	1.29601e+06	3.20303e+06	3.31071e+06	3.01415e+06	-	-	-	1.11272	0.000574	0.289765	-1.78704	down	1.20985	0.019463	0.559451	-0.83792	insig	1.11123	0.002022	0.16211	-2.62496	down	1.11272	0.000574	3.45107	1.78704	up	0.874192
Zmhn002545	4-O-(6'-O-Glucosylcaffeoyl)-3,4-dihydroxybenzyl alcohol	Phenolic acids	C22H24O11	463.12	323.08	464.132	[M-H]-	3	-	-	68134.2	73070.7	77741.2	28951.5	32491.7	24372	10437.7	17380	10454.5	6980.99	22543.1	22012.2	47013.4	37140.4	56721	-	-	-	1.10001	0.000301	0.391946	-1.35127	down	1.1278	0.008606	0.445984	-1.16494	down	1.09167	9.44e-05	0.174802	-2.51621	down	1.10001	0.000301	2.55137	1.35127	up	0.764788
Ymjm000147	p-Hydroxyphenyl 6-O-(E)-caffeoyl-β-D-allopyranoside*	Phenolic acids	C21H22O10	433.11	161.02	434.121	[M-H]-	2	-	-	179811	205034	234883	87404.5	69726.7	94146.7	26130.3	29109	30785.6	57006	45409.8	37778.1	148606	127081	132845	-	-	-	1.08424	0.007405	0.405466	-1.30235	down	1.21798	0.01456	0.34235	-1.54646	down	1.10772	0.007566	0.138811	-2.84881	down	1.08424	0.007405	2.4663	1.30235	up	1.09629
WaYn004518	2,3-Butanediol 2-O-(6''-O-p-coumaroyl)glucoside	Phenolic acids	C19H26O9	397.15	145.03	398.158	[M-H]-	3	-	-	46633.2	55262.3	68231.4	1406.43	1406.43	1406.43	7091.15	11451.6	7032.16	13229.6	13083.7	11306.1	29436	26279.2	26254	-	-	-	1.11883	0.012638	0.024801	-5.33347	down	1.22157	0.039758	6.06141	2.59965	up	1.08995	0.01299	0.150328	-2.73381	down	1.11883	0.012638	40.3212	5.33347	up	1.22725
pmn001534	1,2,3,6-Tetrakis-O-galloyl-beta-D-glucose	Phenolic acids	C34H28O22	787.1	617.08	788.107	[M-H]-	1	79886-50-3	C04516	2.13791e+06	1.9179e+06	2.42892e+06	248293	267585	238292	71661.7	72730.7	85762.8	450628	343306	639994	809897	904180	954627	-	C04516	MetMap155	1.118	0.005817	0.116299	-3.10409	down	1.23308	0.000352	0.305177	-1.71228	down	1.11086	0.004968	0.035492	-4.81637	down	1.118	0.005817	8.59851	3.10409	up	1.05367
Lmmn000774	Dihydrocaffeoylglucose*	Phenolic acids	C15H20O9	343.1	181.05	344.111	[M-H]-	1	-	-	230370	287098	342476	115784	111068	140441	17915	34134.1	41004.9	54927	51698.2	75110.9	155661	117357	160947	-	CM02657	MetMap166,MetMap168,MetMap169	1.06687	0.029211	0.427113	-1.22731	down	1.16367	0.001781	0.253351	-1.98079	down	1.08096	0.012741	0.108209	-3.2081	down	1.06687	0.029211	2.3413	1.22731	up	1.1469
pme1816	Neochlorogenic acid*	Phenolic acids	C16H18O9	353.09	191.06	354.095	[M-H]-	1	906-33-2	C17147	1.92662e+06	1.89029e+06	1.99237e+06	922586	629653	856743	161383	137482	118805	436539	357821	408513	794459	714692	768988	-	C17147	MetMap168,MetMap170,MetMap171	1.08408	0.003037	0.414678	-1.26994	down	1.22367	0.015958	0.17338	-2.52799	down	1.10983	3.71e-05	0.071897	-3.79792	down	1.08408	0.003037	2.41151	1.26994	up	1.14784
Wchn003157	1,6-Di-O-Galloyl-D-Glucose	Phenolic acids	C20H20O14	483.08	271.05	484.085	[M-H]-	1	-	-	418416	357227	251938	44444	45385.2	35111.8	28112.7	33101.6	14966.5	79788.4	54130.5	78331.5	87385.9	112279	121366	-	-	-	1.10629	0.024691	0.121587	-3.03993	down	0.902087	0.075111	0.609734	-0.71375	insig	1.08728	0.021601	0.074136	-3.75368	down	1.10629	0.024691	8.22454	3.03993	up	1.06342
Wasyqp3230	4-O-Feruloyl Aminogalactitol	Phenolic acids	C16H23NO9	374.15	177.05	373.137	[M+H]+	1	-	-	972728	905700	1.04013e+06	409943	356154	343265	188505	161988	216817	156894	227660	217159	374430	300349	357137	-	-	-	1.11035	0.000792	0.380106	-1.39552	down	1.19037	0.002745	0.511384	-0.96752	insig	1.10535	0.000691	0.19438	-2.36304	down	1.11035	0.000792	2.63084	1.39552	up	1.13495
Hmbn002692	6'-O-Feruloyl-D-sucrose	Phenolic acids	C22H30O14	517.16	175.04	518.164	[M-H]-	3	118230-77-6	-	1.07659e+06	1.17009e+06	1.79318e+06	214685	212765	111738	132331	135620	107888	242401	242565	345281	542332	615864	636099	-	CM02694	MetMap165	1.08375	0.032738	0.133467	-2.90544	down	0.71834	0.246769	0.697047	-0.52067	insig	1.10051	0.032111	0.093033	-3.42611	down	1.08375	0.032738	7.49247	2.90544	up	0.838827
Zbyp002336	p-galloyl-oxyphenyl-β-D-glucoside	Phenolic acids	C21H24O11	453.14	291.09	452.13	[M+H]+	3	-	-	397956	489056	415569	33822.3	21958.6	34220.7	64268.4	114291	127467	107043	71275.8	78211.6	163139	130052	133339	-	-	-	1.11326	0.004087	0.069095	-3.85528	down	1.14177	0.059107	3.40023	1.76563	up	1.06611	0.001071	0.234939	-2.08964	down	1.11326	0.004087	14.4729	3.85528	up	1.15478
PDP104503	2,3,4,5-tetrahydroxy-6-oxohexyl 4-hydroxybenzoate	Phenolic acids	C13H16O8	301.09	121.03	300.084	[M+H]+	1	-	-	1.23601e+06	1.35995e+06	1.26654e+06	575198	536576	508761	607250	501285	465537	269347	238375	245998	760642	609808	559844	-	-	-	1.11481	0.000388	0.419555	-1.25307	down	0.243038	0.763549	0.971328	-0.04197	insig	1.09341	0.000194	0.407526	-1.29504	down	1.11481	0.000388	2.38348	1.25307	up	1.21794
MWStz432	Picein	Phenolic acids	C14H18O7	297.1	135.05	298.105	[M-H]-	3	530-14-3	C10720	220140	221157	194977	170103	248078	218728	7847.8	7847.8	7847.8	39239	43722.7	39458.1	101511	120312	120389	-	C10720	-	0.042824	0.993665	1.001	0.001443	insig	1.23792	0.012143	0.036965	-4.75769	down	1.11205	0.001753	0.037002	-4.75625	down	0.042824	0.993665	0.999	-0.00144	insig	1.21632
Labn006638	Salicyloylsalicin	Phenolic acids	C20H22O9	405.12	137.03	406.126	[M-H]-	3	-	-	164393	168313	171097	20468.3	16377.2	24184.1	19189.6	22224.3	14925.3	25337.8	41740.4	27426	51039.5	54860.7	57993	-	-	-	1.1146	1.26e-06	0.121138	-3.04528	down	0.296658	0.639866	0.923146	-0.11537	insig	1.10622	8.96e-07	0.111828	-3.16065	down	1.1146	1.26e-06	8.25506	3.04528	up	0.912178
Wcdn001824	2,5-Dihydroxybenzoic acid-5-O-glucoside	Phenolic acids	C13H16O9	315.07	153.02	316.079	[M-H]-	1	-	-	3.31725e+06	2.42696e+06	3.82004e+06	447043	443911	401855	357757	368321	307543	606169	612955	566540	621581	1.0422e+06	890857	-	-	-	1.11012	0.02102	0.135171	-2.88714	down	1.07234	0.024344	0.799515	-0.3228	insig	1.10305	0.019725	0.108071	-3.20995	down	1.11012	0.02102	7.39804	2.88714	up	1.1884
PDP088462	6-[3-(benzoyloxy)-2-hydroxypropoxy]-3,4,5-trihydroxyoxane-2-carboxylic acid	Phenolic acids	C16H20O10	373.11	105.03	372.106	[M+H]+	2	-	-	1.50669e+06	1.31306e+06	1.45786e+06	279080	346041	334565	237251	250794	186854	274331	249957	272202	646281	793393	577508	-	-	-	1.11461	0.001055	0.224351	-2.15617	down	1.04835	0.02889	0.70325	-0.50789	insig	1.10611	0.000956	0.157775	-2.66406	down	1.11461	0.001055	4.4573	2.15617	up	0.959052
MWSHC20125	5-O-Caffeoylshikimic acid	Phenolic acids	C16H16O8	335.08	135.05	336.084	[M-H]-	1	73263-62-4	C10434	2.20165e+06	2.2082e+06	2.80737e+06	894405	889214	715785	117834	171442	134801	435600	384671	505282	841735	1.09412e+06	1.02828e+06	ko00940,ko00941,ko00945,ko01100,ko01110	C10434	MetMap168,MetMap170	1.09783	0.010935	0.346311	-1.52986	down	1.22687	0.004606	0.169672	-2.55918	down	1.1074	0.007485	0.058759	-4.08904	down	1.09783	0.010935	2.88758	1.52986	up	1.16356
PDP180734	2-[4-ethoxy-3-(hydroxymethyl)phenoxy]-6-(hydroxymethyl)oxane-3,4,5-triol	Phenolic acids	C15H22O8	331.15	151.07	330.132	[M+H]+	3	-	-	681191	655837	1.085e+06	401673	314187	370982	139831	147615	124431	139488	114838	185854	417031	327144	470031	-	-	-	1.02024	0.080696	0.448733	-1.15607	down	1.22028	0.009011	0.378967	-1.39985	down	1.09213	0.040163	0.170055	-2.55593	down	1.02024	0.080696	2.2285	1.15607	up	1.16206
Rfn03296	3-Caffeoyl-1,5-quinolactone*	Phenolic acids	C16H16O8	337.09	163.04	336.084	[M+H]+	2	-	-	1.20284e+06	808929	1.5007e+06	747603	712203	413367	114517	101062	67724.9	137987	223809	268276	682544	568590	535317	-	-	-	0.861905	0.093853	0.533292	-0.907	insig	1.20029	0.035819	0.151243	-2.72506	down	1.09265	0.03241	0.080657	-3.63206	down	0.861905	0.093853	1.87515	0.907002	insig	1.09778
Lmhn102068	2-O-Caffeoylmalic acid	Phenolic acids	C13H12O8	295.05	179.03	296.053	[M-H]-	3	53755-04-7	-	357906	352955	341076	43829.2	55243	80513.8	26131.5	27200.3	32094.6	59641	82758.9	44630.3	151471	107457	148850	-	CM02637	MetMap168	1.09947	0.000234	0.170719	-2.5503	down	1.09744	0.097511	0.475685	-1.07192	down	1.11095	4.55e-05	0.081209	-3.62222	down	1.09947	0.000234	5.85757	2.5503	up	0.099301
MWS2070	Propyl 4-hydroxybenzoate	Phenolic acids	C10H12O3	179.07	92.03	180.079	[M-H]-	2	94-13-3	-	140712	143358	140736	30716.1	37824.3	41701.6	21129.5	25303.4	40334.4	22629.4	24765.2	27384.4	51415.7	42305.7	45567.6	-	CM02399	MetMap157	1.11089	0.000447	0.259511	-1.94613	down	0.663633	0.322001	0.787062	-0.34545	insig	1.08248	0.002217	0.204252	-2.29158	down	1.11089	0.000447	3.85339	1.94613	up	1.07533
Labn007184	4-Hydroxybenzoyl caffeoyl rhamnoside	Phenolic acids	C22H22O10	445.11	137.03	446.121	[M-H]-	1	-	-	632624	536744	545401	157112	217205	236323	65434.3	66532.1	55368.8	104099	106023	88711.3	237341	265570	244474	-	-	-	1.08496	0.000909	0.356106	-1.48962	down	1.20754	0.025312	0.306785	-1.7047	down	1.10964	0.003247	0.109248	-3.19432	down	1.08496	0.000909	2.80815	1.48962	up	1.14487
PDN184669	3-hydroxy-2-{[3-(4-hydroxyphenyl)prop-2-enoyl]oxy}propanoic acid	Phenolic acids	C12H12O6	251.06	105.02	252.063	[M-H]-	2	-	-	147212	140719	167313	128754	119779	123928	50358	93940.9	72988.6	22904.5	31197.7	25075.1	96175.7	105953	97150.8	-	-	-	0.976677	0.063171	0.818156	-0.28955	insig	1.04281	0.049276	0.583383	-0.77748	insig	0.999252	0.009446	0.477299	-1.06704	insig	0.976677	0.063171	1.22226	0.289552	insig	1.21976
Yaan006123	2-O-(4-Hydroxybenzoyl)-6-O-(galloyl)-beta-D-glucopyranose*	Phenolic acids	C20H20O12	451.09	331.07	452.096	[M-H]-	1	-	-	485592	574149	433066	45182.7	25891.2	28148.8	53940.8	54349.3	70147.3	92925.2	76127.4	89321.3	127634	149690	154533	-	-	-	1.11024	0.0068	0.066467	-3.91121	down	1.04751	0.031822	1.79835	0.846677	insig	1.10544	0.007899	0.119531	-3.06454	down	1.11024	0.0068	15.045	3.91121	up	1.15083
pmn001553	Cimidahurinine*	Phenolic acids	C14H20O8	315.11	153.06	316.116	[M-H]-	1	142542-89-0	-	1.03694e+07	1.07446e+07	1.05942e+07	7.14684e+06	7.32033e+06	7.2349e+06	3.82295e+06	3.03623e+06	3.74893e+06	1.82192e+06	1.66353e+06	1.87951e+06	4.90975e+06	5.10436e+06	4.81302e+06	-	CM02880	MetMap172	1.11838	0.000163	0.684432	-0.54702	insig	1.21629	0.003454	0.488806	-1.03266	down	1.10227	0.000245	0.334555	-1.57969	down	1.11838	0.000163	1.46107	0.547021	insig	1.22683
PDP188657	2-(4-Hydroxyphenyl)propanoic acid	Phenolic acids	C9H10O3	167.07	121.06	166.063	[M+H]+	2	938-96-5	-	1.51536e+06	1.57729e+06	1.38413e+06	36108.6	75904.4	124761	7221.73	7221.73	7221.73	251305	256944	230566	468995	614119	484955	-	-	-	1.09044	0.00031	0.052889	-4.24088	down	1.18226	0.107592	0.091501	-3.45006	down	1.11228	0.001467	0.004839	-7.69094	down	1.09044	0.00031	18.9074	4.24088	up	1.06537
Zmhn004114	Nobotanin D	Phenolic acids	C34H26O22	785.09	301	786.092	[M-H]-	3	104758-06-7	-	1.68547e+06	1.57367e+06	1.51523e+06	142835	38189.3	144369	104660	116054	77502.1	254735	249108	274201	470091	390068	518452	-	-	-	1.07072	4.1e-05	0.068154	-3.87506	down	0.082211	0.825623	0.916481	-0.12582	insig	1.10796	0.000671	0.062462	-4.00088	down	1.07072	4.1e-05	14.6726	3.87506	up	0.932495
Labn003049	Galloyl xylosyl rhamnosyl gallic acid	Phenolic acids	C25H28O17	599.12	447.11	600.133	[M-H]-	3	-	-	16918.2	22153	24718.3	52759	28393.4	47017.8	41992.3	18463.3	36974.6	3383.65	3383.65	3383.65	32466.4	34000.2	21408	-	-	-	0.937531	0.089016	2.00927	1.00667	insig	0.531114	0.374518	0.760163	-0.39562	insig	0.622529	0.253518	1.52737	0.61105	insig	0.937531	0.089016	0.497694	-1.00667	insig	1.21469
Wdtp003420	1-O-Feruloyl-beta-D-glucose*	Phenolic acids	C16H20O9	357.12	177.05	356.111	[M+H]+	1	7196-71-6	C17759	9.06463e+06	7.81647e+06	9.94548e+06	1.47654e+06	1.29583e+06	925450	496478	464884	298679	1.08996e+06	1.41882e+06	1.75416e+06	3.45185e+06	3.31609e+06	3.22399e+06	-	C17759	-	1.10751	0.004135	0.137842	-2.85892	down	1.15578	0.025902	0.340752	-1.5532	down	1.10536	0.004869	0.04697	-4.41212	down	1.10751	0.004135	7.2547	2.85892	up	0.419437
Rfn06008	1,4-dimethyl 2-{[3-(4-hydroxy-3-methoxyphenyl)prop-2-enoyl]oxy}butanedioate*	Phenolic acids	C16H18O8	339.11	177.06	338.1	[M+H]+	1	-	-	179422	168580	201993	31693.9	19809.5	23583.5	3961.9	3961.9	3961.9	28619.6	31146	26079.9	93143.5	105126	106131	-	-	-	1.10924	0.001594	0.136523	-2.87278	down	1.2269	0.026596	0.158293	-2.65933	down	1.112	0.002997	0.021611	-5.53212	down	1.10924	0.001594	7.32477	2.87278	up	0.560413
Wasdp03632	Allyl salicylate	Phenolic acids	C10H10O3	179.07	105.03	178.063	[M+H]+	1	10484-09-0	-	92255	96974.9	66248.4	13249.7	13249.7	13249.7	13249.7	13249.7	13249.7	13249.7	13249.7	13249.7	95382.6	76117.3	79301.6	-	-	-	1.11166	0.017195	0.155587	-2.68421	down	-	-	-	-	-	1.10312	0.017195	0.155587	-2.68421	down	1.11166	0.017195	6.42728	2.68421	up	-
Zmhn001926	1-O-Salicyloyl-β-D-glucose*	Phenolic acids	C13H16O8	299.08	137.02	300.084	[M-H]-	1	60517-74-0	-	4.54965e+07	4.17774e+07	4.51598e+07	1.77271e+07	2.04177e+07	1.8439e+07	1.48429e+07	1.28403e+07	1.41793e+07	6.7924e+06	6.77829e+06	6.56414e+06	2.35606e+07	2.32692e+07	2.40068e+07	-	CM02529	MetMap158	1.11301	0.000148	0.427262	-1.22681	down	1.15421	0.0099	0.739831	-0.43473	insig	1.10814	0.000218	0.316102	-1.66154	down	1.11301	0.000148	2.34048	1.22681	up	1.22424
Rfn045898	4-Hydroxybenzoic acid glucoside*	Phenolic acids	C13H16O8	299.08	137.02	300.084	[M-H]-	1	-	-	4.48017e+07	4.19875e+07	4.55169e+07	1.90022e+07	2.11144e+07	1.84065e+07	1.46094e+07	1.19852e+07	1.41624e+07	6.69941e+06	6.71314e+06	6.44766e+06	2.62344e+07	2.36382e+07	2.34874e+07	-	-	-	1.113	8.77e-05	0.442331	-1.1768	down	1.15074	0.006837	0.696427	-0.52196	insig	1.10546	4.06e-05	0.308051	-1.69876	down	1.113	8.77e-05	2.26075	1.1768	up	1.22465
PDP056803	(2e)-3-(4-{[(2s,3r,4s,5s,6r)-3,4,5-trihydroxy-6-({[(2e)-3-(4-hydroxyphenyl)prop-2-enoyl]oxy}methyl)oxan-2-yl]oxy}phenyl)prop-2-enoic acid	Phenolic acids	C24H24O10	473.14	147.04	472.137	[M+H]+	3	-	-	40854.6	45722.6	57464.5	25289.4	12602	26182.6	1295.25	1295.25	1295.25	6476.23	6598	8494.76	15757.5	18825.4	21147.7	-	-	-	0.958653	0.016031	0.444829	-1.16868	insig	1.2223	0.04461	0.060645	-4.04348	down	1.11069	0.010952	0.026976	-5.21216	down	0.958653	0.016031	2.24805	1.16868	insig	1.10513
mws2108	Cryptochlorogenic acid (4-O-Caffeoylquinic acid)*	Phenolic acids	C16H18O9	353.09	191.06	354.095	[M-H]-	1	905-99-7	-	1.78216e+06	1.83208e+06	1.88439e+06	706917	375227	522451	105587	124317	103065	241193	297563	272320	615844	604154	657039	-	CM02663	MetMap168,MetMap170,MetMap171	1.07685	0.002951	0.291818	-1.77686	down	1.20351	0.046991	0.20751	-2.26875	down	1.11137	0.000155	0.060555	-4.04561	down	1.07685	0.002951	3.4268	1.77686	up	1.0582
Zbfn005854	2,6-Di-(4-hydroxycinnamoyl)glucoside	Phenolic acids	C24H24O10	471.13	163.04	472.137	[M-H]-	2	-	-	354736	353959	364676	127738	197690	205796	54062.5	17296.8	53551.1	64114.3	50060	43826.5	136432	138089	146341	-	CM02754	MetMap169	1.03212	0.01679	0.494912	-1.01476	down	1.0994	0.017378	0.235137	-2.08843	down	1.0553	0.000714	0.116372	-3.10318	down	1.03212	0.01679	2.02056	1.01476	up	1.172
pmb2871	1-O-Gentisoyl-β-D-glucoside	Phenolic acids	C13H16O9	315.07	153.02	316.079	[M-H]-	1	23445-11-6	-	3.84213e+06	3.85049e+06	3.87076e+06	448613	401880	435911	80376	80376	80376	582253	572212	544379	1.49237e+06	955905	1.15446e+06	-	CM02554	MetMap159	1.12041	6.24e-08	0.111248	-3.16815	down	1.23973	0.001599	0.187443	-2.41547	down	1.11241	5.07e-06	0.020853	-5.58362	down	1.12041	6.24e-08	8.98891	3.16815	up	1.1838
Zbfn006009	2-Feruloyl-6-(4-hydroxycinnamoyl)glucoside	Phenolic acids	C25H26O11	501.14	163.04	502.147	[M-H]-	1	-	-	112144	119329	126520	22358.3	24336.3	21984.6	8087.52	14300.1	4182.54	15807.9	14600.2	21074.4	44385	48627.2	28226	-	-	-	1.11899	0.001405	0.191845	-2.38199	down	1.03075	0.034935	0.386874	-1.37007	down	1.07602	5.92e-05	0.07422	-3.75205	down	1.11899	0.001405	5.21255	2.38199	up	0.971916
Lmqn005404	4-Hydroxybenzoyl-1-O-(6''-O-galloyl)glucoside*	Phenolic acids	C20H20O12	451.09	331.07	452.096	[M-H]-	1	-	-	516365	573757	457110	33735.6	28510	30184.1	48431.4	46626.7	46112	61442	81179.2	76126.7	150352	129139	157359	-	CM02490	MetMap155,MetMap157	1.11904	0.004717	0.059739	-4.06519	down	1.20563	0.003185	1.52732	0.611007	insig	1.11059	0.005107	0.09124	-3.45418	down	1.11904	0.004717	16.7396	4.06519	up	1.19788
Zmhn001358	4-(beta-D-glucosyloxy)benzoic acid	Phenolic acids	C13H16O8	299.08	137.02	300.084	[M-H]-	1	15397-25-8	C03993	4.20146e+07	4.35066e+07	4.1254e+07	1.43887e+07	1.45758e+07	1.5055e+07	1.20046e+07	1.04536e+07	1.34089e+07	5.66786e+06	5.54659e+06	5.75279e+06	1.7994e+07	1.82611e+07	2.05132e+07	ko00130	C03993	MetMap157	1.12001	0.000216	0.347225	-1.52606	down	1.01881	0.079173	0.8148	-0.29548	insig	1.10492	1.63e-05	0.282919	-1.82154	down	1.12001	0.000216	2.87998	1.52606	up	1.22778
Lmyn001519	L-Malic acid-2-O-gallate	Phenolic acids	C11H10O9	285.03	133.02	286.033	[M-H]-	1	-	-	140303	120193	165991	37751	42586.6	42193.7	79735.1	85539.3	62252.4	20143.2	20231.1	13917.8	65046.6	50047.1	52581.7	-	CM02380	MetMap156	1.10615	0.015666	0.287304	-1.79935	down	1.17529	0.032651	1.85689	0.892885	insig	1.02344	0.020923	0.533491	-0.90646	insig	1.10615	0.015666	3.48063	1.79935	up	1.17233
MWS0274	DL-3-Phenyllactic acid	Phenolic acids	C9H10O3	165.06	119.05	166.063	[M-H]-	3	828-01-3	-	15684.8	13987.7	11634.6	1748.08	1748.08	1748.08	15659.4	9308.19	8740.42	1748.08	1748.08	1748.08	14017.8	16932.2	29649.9	-	-	-	1.11694	0.009408	0.126958	-2.97758	down	1.21531	0.050532	6.42762	2.68428	up	0.548304	0.386262	0.816035	-0.2933	insig	1.11694	0.009408	7.87664	2.97758	up	-
Zbfn002690	1-(4-Hydroxybenzoyl)Glucose; 25545-07-7	Phenolic acids	C13H16O8	299.08	93.03	300.084	[M-H]-	1	-	-	1.3388e+07	1.18804e+07	1.32951e+07	4.01004e+06	4.33461e+06	3.59373e+06	3.1583e+06	2.67858e+06	2.90692e+06	1.55835e+06	1.42472e+06	1.70028e+06	5.3356e+06	5.19797e+06	5.43873e+06	-	CM02468	MetMap157	1.11365	0.000772	0.309577	-1.69163	down	1.12704	0.01931	0.732411	-0.44928	insig	1.10865	0.001249	0.226737	-2.14091	down	1.11365	0.000772	3.23022	1.69163	up	1.21325
PDP155251	1-O-Feruloyl-beta-D-glucopyranose	Phenolic acids	C16H20O9	357.13	177.05	356.111	[M+H]+	3	205254-22-4	-	4.53422e+06	2.50808e+06	4.53431e+06	856484	781741	414382	338976	186896	198924	317121	427919	627070	1.97107e+06	1.59363e+06	1.59487e+06	-	-	-	1.05916	0.037857	0.177306	-2.49568	down	1.07756	0.070009	0.35311	-1.50181	down	1.09148	0.032565	0.062609	-3.99749	down	1.05916	0.037857	5.63995	2.49568	up	0.671596
Hmln000659	3-O-Galloyl-Glucose*	Phenolic acids	C13H16O10	331.07	169.01	332.074	[M-H]-	1	-	-	3.74435e+06	3.89738e+06	3.56646e+06	643106	567045	617897	361282	431944	340744	401808	377973	511136	833052	991123	1.14093e+06	-	CM02454	MetMap155	1.11956	0.000537	0.163099	-2.61618	down	1.17553	0.003325	0.620318	-0.68892	insig	1.10999	0.000345	0.101173	-3.3051	down	1.11956	0.000537	6.13123	2.61618	up	1.07206
mws0749	4-Hydroxybenzoate	Phenolic acids	C7H6O3	137.02	93.03	138.032	[M-H]-	3	99-96-7	C00156	3.31939e+06	3.14104e+06	4.05059e+06	413391	2.63602e+06	260202	52040.4	52040.4	52040.4	412284	378611	401102	1.0026e+06	848087	890157	ko00130,ko00790,ko01100,ko01110,ko01240	C00156	MetMap157,MetMap164	0.85181	0.075072	0.314871	-1.66717	insig	1.08423	0.304402	0.047172	-4.40592	down	1.11168	0.006436	0.014853	-6.07309	down	0.85181	0.075072	3.17591	1.66717	insig	0.411611
Zbfn006124	2,6-Di-Feruloyl glucoside	Phenolic acids	C26H28O12	531.15	193.05	532.158	[M-H]-	3	-	-	117328	125306	85254.1	1145.16	1145.16	1145.16	1145.16	1145.16	1145.16	21142.6	5725.82	8807.01	40183.3	37875.4	48073.1	-	CM02772	MetMap165,MetMap168	1.11937	0.012567	0.010478	-6.57654	down	-	-	-	-	-	1.11085	0.012567	0.010478	-6.57654	down	1.11937	0.012567	95.4415	6.57655	up	1.15911
HJN037	3,5-Dihydroxy-4-methoxybenzoic acid; 4-O-Methylgallic Acid*	Phenolic acids	C8H8O5	183.03	124.02	184.037	[M-H]-	1	4319-02-02	-	3.67541e+06	3.72816e+06	1.8112e+06	130977	97989.1	117125	100746	57407.6	40013	321882	284045	378618	854763	881794	919140	-	CM02411	MetMap156,MetMap157,MetMap161	1.10761	0.042558	0.037558	-4.73473	down	0.922275	0.093619	0.572586	-0.80444	insig	1.09353	0.041185	0.021505	-5.53916	down	1.10761	0.042558	26.6253	4.73473	up	1.1982
MWSmce230	Methyl gallate*	Phenolic acids	C8H8O5	183.03	124.02	184.037	[M-H]-	1	99-24-1	-	3.64655e+06	3.65065e+06	1.83979e+06	110748	78287.6	89641	86095.2	72091.2	71798.3	288299	221850	449888	974321	1.13252e+06	968307	-	CM02431	MetMap156,MetMap157,MetMap161	1.10952	0.039227	0.0305	-5.03506	down	0.770499	0.225945	0.825275	-0.27705	insig	1.10309	0.038846	0.025171	-5.31211	down	1.10952	0.039227	32.7871	5.03506	up	1.14798
Wacyp04478	4-(2,6-Dihydroxybenzoyl)-3-Formyl-5-Hydroxybenzoic acid	Phenolic acids	C15H10O7	303.05	165.02	302.043	[M+H]+	1	127448-92-4	-	318515	191564	412409	118548	126235	143904	53915.6	28396.7	30033.8	17176.3	26547.4	51558.1	107653	203070	176195	-	-	-	0.974802	0.10671	0.421347	-1.24692	insig	1.1787	0.001217	0.28904	-1.79066	down	1.06853	0.049712	0.121786	-3.03758	down	0.974802	0.10671	2.37334	1.24692	insig	1.12785
Lmfn000604	6-O-Galloyl-β-D-glucose*	Phenolic acids	C13H16O10	331.067	169.014	332.074	[M-H]-	1	13186-19-1	-	3.8235e+06	4.33508e+06	3.46979e+06	342644	472876	584677	52773.7	52773.7	52773.7	404930	263868	451487	974308	1.02425e+06	1.08077e+06	-	CM02437	MetMap155	1.10708	0.003247	0.120412	-3.05395	down	1.22789	0.027376	0.113071	-3.1447	down	1.11188	0.004288	0.013615	-6.19865	down	1.10708	0.003247	8.3048	3.05395	up	0.546906
Zmhn001703	5-O-Galloyl-D-hamamelose*	Phenolic acids	C13H16O10	331.07	169.02	332.074	[M-H]-	1	90275-97-1	-	3.5473e+06	3.51026e+06	3.16666e+06	265154	433813	356279	271245	326843	348745	331626	321030	331738	787073	896137	929969	-	CM02487	MetMap155	1.11148	0.000398	0.10321	-3.27634	down	0.344961	0.552983	0.897263	-0.1564	insig	1.1097	0.001098	0.092607	-3.43274	down	1.11148	0.000398	9.68894	3.27634	up	0.208523
Zmln001312	Brevifolin[Geranium]	Phenolic acids	C12H8O6	247.03	191.04	248.032	[M-H]-	1	477-94-1	-	2.70267e+06	2.43863e+06	2.71851e+06	65393.2	111912	95319.9	94628.2	111890	83698.3	250944	276402	207329	612837	580174	738534	-	-	-	1.11554	0.001036	0.034686	-4.84951	down	0.269721	0.734686	1.06453	0.090215	insig	1.11075	0.001194	0.036924	-4.75929	down	1.11554	0.001036	28.8301	4.84951	up	1.15702
MWSmce387	3-O-Methylgallate	Phenolic acids	C8H8O5	183.03	124.02	184.037	[M-H]-	1	3934-84-7	C05616	3.73166e+06	3.7512e+06	1.82802e+06	137033	77707.3	78991	76417.2	50418	64129.8	255233	233235	365340	1.08313e+06	968884	1.11808e+06	-	C05616	MetMap156	1.10414	0.042085	0.031547	-4.98635	down	0.842147	0.215281	0.650136	-0.62119	insig	1.10173	0.041296	0.02051	-5.60754	down	1.10414	0.042085	31.6987	4.98635	up	1.1299
Hmgn002038	β-Oxoacteoside	Phenolic acids	C29H34O16	637.18	475.14	638.185	[M-H]-	3	-	-	17838.5	28299.8	40321	14220	15131.8	21145.7	2631.05	2631.05	2631.05	2631.05	2631.05	2631.05	22291	13155.2	22611.6	-	-	-	0.766058	0.198913	0.584062	-0.77581	insig	1.22953	0.022614	0.156308	-2.67754	down	1.0904	0.056364	0.091293	-3.45335	down	0.766058	0.198913	1.71215	0.775807	insig	1.21765
pmn001622	1-O-Galloyl-4,6-HHDP-glucose	Phenolic acids	C27H22O18	633.07	275	634.081	[M-H]-	2	126721-55-9	-	4.46148e+06	5.20563e+06	5.18804e+06	307231	302167	334450	261247	234098	209422	399325	362331	569656	1.12824e+06	1.30932e+06	1.70414e+06	-	-	-	1.1198	0.002746	0.063537	-3.97627	down	1.11804	0.015486	0.746696	-0.42141	insig	1.11078	0.00261	0.047443	-4.39767	down	1.1198	0.002746	15.7389	3.97627	up	0.928893
Zmhn002750	4-O-(6'-O-Glucosylcaffeoyl)-4-hydroxybenzoic acid	Phenolic acids	C22H22O11	461.11	323.08	462.116	[M-H]-	1	-	-	847068	962819	1.12876e+06	115410	159668	118876	85066.7	104923	62372.1	88571.8	62792.9	110157	618057	589908	572222	-	CM02447	MetMap157	1.11104	0.007712	0.13406	-2.89905	down	0.966864	0.067203	0.640584	-0.64254	insig	1.10174	0.007198	0.085877	-3.54159	down	1.11104	0.007712	7.45934	2.89905	up	0.907353
MWSHC2022	Glucosyringic acid	Phenolic acids	C15H20O10	359.1	197.05	360.106	[M-H]-	1	33228-65-8	-	677771	603640	609355	67738.3	56818.4	125856	16479.9	11543.2	18270.9	51358.4	70636.4	45164.3	274680	244567	225633	-	CM02538	MetMap156	1.09133	7.47e-05	0.13244	-2.91659	down	1.17541	0.085221	0.184871	-2.43541	down	1.10909	0.0014	0.024484	-5.352	down	1.09133	7.47e-05	7.55061	2.91659	up	0.673768
pmp000791	Moracin Y	Phenolic acids	C15H10O5	271.06	153.05	270.053	[M+H]+	3	1252581-54-6	-	15130	15825.6	14544	1269.62	1269.62	1269.62	6348.08	9558.71	8052.92	1269.62	1269.62	1269.62	52899.8	54272.1	24180.2	-	-	-	1.12066	0.00071	0.083712	-3.57842	down	1.231	0.018535	6.29054	2.65318	up	1.04336	0.008558	0.526593	-0.92524	insig	1.12066	0.00071	11.9457	3.57843	up	-
Wasyqn5112	3-Hydroxybenzoate	Phenolic acids	C7H6O3	137.02	93.04	138.032	[M-H]-	1	10476-50-3	C00587	3.1612e+06	3.03548e+06	4.60411e+06	505144	692879	460464	297382	241259	301810	352905	257650	270888	1.28645e+06	1.32573e+06	1.35718e+06	ko00400	C00587	-	1.10016	0.024319	0.153552	-2.7032	down	1.14196	0.053271	0.506757	-0.98063	insig	1.10466	0.022075	0.077814	-3.68383	down	1.10016	0.024319	6.51243	2.7032	up	1.09755
PDP234001	2-[3-[3-(3,4-dihydroxyphenyl)prop-2-enoyloxy]-4-hydroxy-5-oxooxolan-2-yl]-2-hydroxyacetic acid	Phenolic acids	C15H14O10	355.07	163.04	354.059	[M+H]+	3	-	-	1.12275e+06	1.04949e+06	1.18857e+06	438994	304732	311003	60736.8	65104.2	71828.8	73883.8	110153	82644.6	341326	356475	309883	-	-	-	1.09697	0.000215	0.313833	-1.67193	down	1.22623	0.02216	0.187413	-2.41571	down	1.11143	0.001363	0.058816	-4.08764	down	1.09697	0.000215	3.18641	1.67193	up	1.19371
pmn001420	1-Caffeoyl-beta-D-glucose*	Phenolic acids	C15H18O9	341.09	179.04	342.095	[M-H]-	1	14364-08-0	C10433	1.06583e+06	904766	1.30264e+06	640836	560647	659690	85296.6	85296.6	85296.6	85296.6	85296.6	85296.6	533568	426483	518763	-	C10433	MetMap166,MetMap168,MetMap169	1.03356	0.047468	0.568602	-0.81451	insig	1.23907	0.003205	0.137489	-2.86262	down	1.10866	0.012943	0.078176	-3.67713	down	1.03356	0.047468	1.7587	0.814509	insig	1.22704
pmn001743	Specnuezhenide	Phenolic acids	C31H42O17	685.23	523.18	686.242	[M-H]-	3	39011-92-2	-	134770	148978	196803	16480.8	11514.7	10499.4	1867.13	1867.13	1867.13	9335.64	12032.3	15329.1	95891.6	94793.8	97910	-	-	-	1.11001	0.015122	0.080106	-3.64195	down	1.22815	0.02725	0.145509	-2.78082	down	1.11097	0.013757	0.011656	-6.42277	down	1.11001	0.015122	12.4835	3.64195	up	0.149497
Lmsn004177	1-O-p-Coumaroyl-3-O-galloyl-4,6-(S)-HHDP-β-D-glucose	Phenolic acids	C36H28O20	779.11	301	780.117	[M-H]-	3	-	-	4.87467e+06	4.79537e+06	4.2301e+06	178023	178073	235732	113302	100580	82075.3	343330	172951	502280	1.4664e+06	1.3212e+06	1.47902e+06	-	-	-	1.11848	0.001929	0.042577	-4.55378	down	1.15847	0.021156	0.500072	-0.99979	insig	1.11076	0.001962	0.021292	-5.55357	down	1.11848	0.001929	23.4868	4.55378	up	0.710729
Wasyqp2836	3-O-Feruloyl Aminogalactitol	Phenolic acids	C16H23NO9	374.14	177.06	373.137	[M+H]+	2	-	-	315337	376319	341266	86266.8	72095.6	78393.8	12865.7	26211.3	10313.2	31329.2	21885.4	22263.5	95665	108683	92558.9	-	-	-	1.11553	0.003017	0.22921	-2.12526	down	1.17073	0.000729	0.208612	-2.2611	down	1.09421	0.001583	0.047816	-4.38636	down	1.11553	0.003017	4.36281	2.12526	up	1.1997
Zbfn002396	6-O-Dihydrocaffeoylglucose	Phenolic acids	C15H20O9	343.1	163.04	344.111	[M-H]-	1	-	-	8.94626e+06	1.00202e+07	9.03263e+06	1.29208e+06	866336	1.13173e+06	710203	853151	699796	615955	595540	718161	3.43469e+06	3.83796e+06	3.66097e+06	-	CM02658	MetMap166,MetMap169	1.1138	0.000582	0.117509	-3.08916	down	0.998975	0.095175	0.687857	-0.53982	insig	1.11052	0.001331	0.080829	-3.62898	down	1.1138	0.000582	8.50999	3.08916	up	1.09885
MWSHC2062	Ferulic β-glucoside	Phenolic acids	C16H20O9	355.1	193.05	356.111	[M-H]-	3	14364-12-6	-	409004	229650	255968	348693	455347	314505	101688	151953	135781	20337.6	20337.6	20337.6	327140	235808	343387	-	CM02667	MetMap165,MetMap168,MetMap169	0.565296	0.351511	1.2503	0.322271	insig	1.1851	0.019876	0.348151	-1.52222	down	0.985012	0.086208	0.435292	-1.19994	insig	0.565296	0.351511	0.79981	-0.32227	insig	1.22506
PDP175921	3-[3-(3,4-Dihydroxyphenyl)prop-2-enoyloxy]-2,4-dihydroxy-7-(hydroxymethyl)-6,8-dioxabicyclo[3.2.1]octane-5-carboxylic acid	Phenolic acids	C17H18O11	399.09	163.04	398.085	[M+H]+	3	-	-	403431	301468	381353	36769.2	28271.5	33022.4	13622.2	1186.48	8302.25	34201	11277.3	24788.1	99011.9	82327.9	66441.3	-	-	-	1.11568	0.008407	0.090276	-3.46951	down	0.966998	0.006667	0.235675	-2.08513	insig	1.04887	0.006949	0.021276	-5.55464	down	1.11568	0.008407	11.0771	3.46951	up	0.65478
Lmsn000842	4,6-(S)-Hexahydroxydiphenoyl-D-glucose*	Phenolic acids	C20H18O14	481.06	301	482.07	[M-H]-	1	23094-68-0	-	6.57749e+06	6.31983e+06	5.8887e+06	498220	470085	510262	355036	366844	295856	328394	359451	508082	1.06644e+06	1.57398e+06	1.56737e+06	-	-	-	1.12034	0.00117	0.078706	-3.66739	down	1.16018	0.007994	0.688327	-0.53883	insig	1.11096	0.001021	0.054175	-4.20622	down	1.12034	0.00117	12.7056	3.66739	up	0.795017
Wchn001161	2,3-O-(S)-hexahydroxydiphenoyl-D-glucose*	Phenolic acids	C20H18O14	481.07	301	482.07	[M-H]-	1	-	-	7.4908e+06	7.92023e+06	7.06797e+06	681586	471328	543873	380080	371784	359706	379273	381384	596562	1.31703e+06	1.64866e+06	1.8905e+06	-	-	-	1.11684	0.000695	0.075483	-3.7277	down	1.09737	0.085738	0.655103	-0.61021	insig	1.11206	0.001184	0.049449	-4.33791	down	1.11684	0.000695	13.248	3.7277	up	0.660009
Hmgp002618	Semivioxanthin-9-O-Glucoside	Phenolic acids	C21H24O10	437.14	275.09	436.137	[M+H]+	2	-	-	341537	427661	442142	24175.2	24175.2	24175.2	24175.2	24175.2	24175.2	24175.2	24175.2	24175.2	143614	120876	176825	-	-	-	1.11897	0.006773	0.059872	-4.06197	down	-	-	-	-	-	1.11053	0.006773	0.059872	-4.06197	down	1.11897	0.006773	16.7022	4.06197	up	-
MWSmce001	5-Acetylsalicylic acid	Phenolic acids	C9H8O4	181.05	107.05	180.042	[M+H]+	1	13110-96-8	-	141465	129146	191389	9203.45	9203.45	9203.45	9203.45	9203.45	9203.45	9203.45	9203.45	9203.45	83910	90128.2	46017.2	-	CM02398	MetMap158	1.11682	0.016837	0.059763	-4.06461	down	-	-	-	-	-	1.10848	0.016837	0.059763	-4.06461	down	1.11682	0.016837	16.7328	4.06461	up	-
pmn001421	3-O-p-Coumaroylquinic acid	Phenolic acids	C16H18O8	337.09	191.06	338.1	[M-H]-	1	87099-71-6	-	2.114e+06	1.68859e+06	2.31631e+06	121215	121215	121215	121215	121215	121215	121215	121215	121215	624948	683403	606073	-	CM02653	MetMap170	1.11837	0.00917	0.05943	-4.07268	down	-	-	-	-	-	1.11	0.00917	0.05943	-4.07268	down	1.11837	0.00917	16.8266	4.07268	up	-
Wasn005073	Protocatechuic acid 4-O-(2''-O-Vanilloyl)Glucoside	Phenolic acids	C21H22O12	465.11	315.07	466.111	[M-H]-	1	-	-	123601	121623	144766	7677.18	7677.18	7677.18	7677.18	7677.18	7677.18	7677.18	7677.18	7677.18	38385.9	52255.3	56371.4	-	CM02406	MetMap161	1.11998	0.003647	0.059057	-4.08175	down	-	-	-	-	-	1.11157	0.003647	0.059057	-4.08175	down	1.11998	0.003647	16.9328	4.08175	up	-
Zbfn005376	2-Caffeoyl-6-(4-hydroxycinnamoyl)glucoside	Phenolic acids	C24H24O11	487.12	163.04	488.132	[M-H]-	3	-	-	27006.3	30832	41901.9	1888.18	1888.18	1888.18	1888.18	1888.18	1888.18	1888.18	1888.18	1888.18	9440.91	16274.3	13063.6	-	CM02757	MetMap169	1.11617	0.019688	0.056793	-4.13814	down	-	-	-	-	-	1.10782	0.019688	0.056793	-4.13814	down	1.11617	0.019688	17.6078	4.13814	up	-
Zbfn006175	2-(2,3,4-Trimethoxyphenylpropionyl)-6-(p-coumaroyl)glucoside	Phenolic acids	C27H32O12	547.18	163.04	548.189	[M-H]-	2	-	-	383846	306876	363706	19580.6	19580.6	19580.6	19580.6	19580.6	19580.6	19580.6	19580.6	19580.6	100967	110755	97903	-	-	-	1.11966	0.004787	0.05571	-4.16593	down	-	-	-	-	-	1.11124	0.004787	0.05571	-4.16593	down	1.11966	0.004787	17.9502	4.16593	up	-
MWS20163	Citrusin C; Eugenol Glucoside	Phenolic acids	C16H22O7	325.13	148.05	326.137	[M-H]-	3	18604-50-7	-	32873.4	23021.7	52039.3	1857.59	1857.59	1857.59	1857.59	1857.59	1857.59	1857.59	1857.59	1857.59	17266.9	9287.97	13445.6	-	-	-	1.10632	0.057058	0.051631	-4.27561	down	-	-	-	-	-	1.09816	0.057058	0.051631	-4.27561	down	1.10632	0.057058	19.3681	4.27561	up	-
WaYn005032	Gentisic acid 2-O-(6''-O-p-coumaroyl)Glucoside	Phenolic acids	C22H22O11	461.11	315.07	462.116	[M-H]-	3	-	-	3.80317e+06	3.60804e+06	3.76376e+06	506773	441177	566151	69969.7	88269.3	66432.7	190909	138022	245688	1.11328e+06	974754	1.11336e+06	-	CM02556	MetMap159,MetMap169	1.11789	9.51e-06	0.13549	-2.88374	down	1.23158	0.00561	0.148386	-2.75257	down	1.11129	0.000226	0.020105	-5.63631	down	1.11789	9.51e-06	7.38061	2.88374	up	1.15319
WaYp005219	1-O-(p-coumaroyl) 3-Hydroxy-3-methylglutaric acid	Phenolic acids	C15H16O7	309.1	147.04	308.09	[M+H]+	1	-	-	2.3655e+06	2.46698e+06	2.48114e+06	149924	167430	164272	70800.2	74574.8	63583.4	118627	134447	120844	1.51089e+06	1.27605e+06	1.39082e+06	-	CM02640	MetMap170	1.1204	0.000193	0.065853	-3.9246	down	1.2287	0.000445	0.43386	-1.2047	down	1.11198	0.000213	0.028571	-5.1293	down	1.1204	0.000193	15.1852	3.9246	up	1.13718
pme2362	(S)-Mandelate	Phenolic acids	C8H8O3	151.04	107.05	152.047	[M-H]-	3	90-64-2	C01984	93986.6	65143.1	73049.8	3928.7	3928.7	3928.7	3928.7	3928.7	3928.7	3928.7	3928.7	3928.7	19643.5	19700.4	42178	-	C01984	MetMap172	1.11794	0.013444	0.050763	-4.30008	down	-	-	-	-	-	1.10952	0.013444	0.050763	-4.30008	down	1.11794	0.013444	19.6995	4.30008	up	-
Wbmn004964	Salviaplebeiaside	Phenolic acids	C23H26O10	461.14	161.02	462.153	[M-H]-	3	1236273-88-3	-	204479	234286	283476	29154.2	21482.4	16888.2	8155.58	14579	16895.2	14435.4	9333.09	12815.7	99052.4	185217	148959	-	-	-	1.10783	0.009623	0.093493	-3.41899	down	0.882452	0.110231	0.586892	-0.76883	insig	1.09775	0.009392	0.05487	-4.18783	down	1.10783	0.009623	10.6959	3.41899	up	1.01742
Lmtn003598	3-Prenyl-4-O-glucosyloxy-4-hydroxybenzoic acid	Phenolic acids	C18H24O8	367.14	205.08	368.147	[M-H]-	3	-	-	25843.9	48276.8	52100.1	16803.6	14570.8	27753.3	21457.9	16255	10515	2103	2103	2103	75300.4	65484.1	80907.4	-	CM02423	MetMap157	0.881038	0.094047	0.468447	-1.09404	insig	0.420552	0.522092	0.815657	-0.29397	insig	0.939019	0.071607	0.382092	-1.38801	insig	0.881038	0.094047	2.13471	1.09404	insig	1.20956
Lmsn005877	1,2-Di-O-galloyl-4-O-Cinnamoyl-β-D-glucose	Phenolic acids	C29H26O15	613.12	169.01	614.127	[M-H]-	1	-	-	678499	722785	666037	28556.2	28556.2	28556.2	28556.2	28556.2	28556.2	28556.2	28556.2	28556.2	142781	169175	155051	-	CM02585	MetMap155	1.12074	0.000679	0.041439	-4.59285	down	-	-	-	-	-	1.11226	0.000679	0.041439	-4.59285	down	1.12074	0.000679	24.1316	4.59285	up	-
pmb3142	Salicylic acid-2-O-glucoside	Phenolic acids	C13H16O8	299.08	137.02	300.084	[M-H]-	3	10366-91-3	-	6.44483e+07	6.32278e+07	6.78824e+07	3.39725e+06	2.88495e+06	3.1808e+06	1.32102e+06	1.50959e+06	1.64459e+06	2.67929e+06	2.41037e+06	2.52205e+06	2.74992e+07	2.69628e+07	2.54924e+07	-	CM02419	MetMap158	1.12026	0.000442	0.04839	-4.36916	down	1.2133	0.001511	0.472916	-1.08034	down	1.11173	0.000454	0.022884	-5.4495	down	1.12026	0.000442	20.6656	4.36916	up	1.08927
Lmsn006063	1,6-Di-O-galloyl-2-O-Cinnamoyl-β-D-glucose	Phenolic acids	C29H26O15	613.12	169.01	614.127	[M-H]-	1	94356-17-9	-	561122	557585	492573	20662.4	20662.4	20662.4	20662.4	20662.4	20662.4	20662.4	20662.4	20662.4	113819	114191	103312	-	CM02588	MetMap155	1.12051	0.001857	0.038471	-4.7001	down	-	-	-	-	-	1.11202	0.001857	0.038471	-4.7001	down	1.12051	0.001857	25.9938	4.7001	up	-
Lmdn003756	Methyl caffeate	Phenolic acids	C10H10O4	193.05	135.05	194.058	[M-H]-	3	3843-74-1	C10477	12461.9	17340.9	17256.4	596.786	596.786	596.786	596.786	596.786	596.786	596.786	596.786	596.786	7513.64	4174.9	2983.93	-	C10477	MetMap166,MetMap168,MetMap170	1.11831	0.011227	0.038045	-4.71616	down	-	-	-	-	-	1.10987	0.011227	0.038045	-4.71616	down	1.11831	0.011227	26.2848	4.71616	up	-
Lmhn003801	Feruloylsinapoyltartaric acid	Phenolic acids	C25H24O13	531.12	337.06	532.122	[M-H]-	3	-	-	53787.1	59645.6	43119.2	1941.6	1941.6	1941.6	1941.6	1941.6	1941.6	1941.6	1941.6	1941.6	15251.7	9708	15622.2	-	CM02750	MetMap165,MetMap167	1.119	0.009144	0.037207	-4.74829	down	-	-	-	-	-	1.11048	0.009144	0.037207	-4.74829	down	1.119	0.009144	26.8768	4.74829	up	-
Wasn005682	Protocatechuic acid 4-O-(6''-O-p-Coumaroyl)Glucoside	Phenolic acids	C22H22O11	461.11	153.02	462.116	[M-H]-	1	-	-	698306	812907	943648	26073.6	41922.7	28387.4	3380.68	3380.68	3380.68	44871.9	23571.8	16903.4	173236	268696	254295	-	CM02405	MetMap161	1.11461	0.007797	0.039262	-4.67071	down	1.23034	0.028313	0.105226	-3.24844	down	1.11185	0.00748	0.004131	-7.91915	down	1.11461	0.007797	25.4697	4.67071	up	0.337836
PDP028105	2,3-dihydroxy-1-(4-hydroxyphenyl)propan-1-one	Phenolic acids	C9H10O4	183.06	121.03	182.058	[M+H]+	2	1824624-21-6	-	2.71017e+06	3.91285e+06	3.30883e+06	258172	177672	167749	88108.4	110552	92010.8	99781.3	106964	120039	1.01993e+06	773569	936013	-	-	-	1.11268	0.011811	0.060774	-4.04041	down	1.14158	0.060596	0.481569	-1.05419	down	1.1095	0.011446	0.029267	-5.0946	down	1.11268	0.011811	16.4545	4.04041	up	1.10479
mws0159	Phenylpyruvate	Phenolic acids	C9H8O3	163.04	91.06	164.047	[M-H]-	1	156-06-9	C00166	131916	118861	176742	4460.41	4460.41	4460.41	23113.7	22302	44043.9	4460.41	4460.41	4460.41	112269	44724.1	69386.2	ko00360,ko00400,ko00470,ko00960,ko01100,ko01110,ko01210,ko01230	C00166	-	1.11819	0.015742	0.0313	-4.99771	down	1.20648	0.070511	6.68546	2.74103	up	1.06161	0.013434	0.209253	-2.25668	down	1.11819	0.015742	31.9492	4.99771	up	-
Wasn003938	Benzoyl-Beta-D-Glucoside	Phenolic acids	C13H16O7	283.08	121.03	284.09	[M-H]-	1	-	-	3.36472e+06	2.81722e+06	3.11297e+06	104318	149337	152052	40396.5	33676.3	21300.9	95424.7	101206	90269.9	1.25061e+06	1.46026e+06	1.34334e+06	-	CM02442	MetMap157	1.11677	0.002628	0.043648	-4.51793	down	1.18567	0.013484	0.23508	-2.08877	down	1.10836	0.002624	0.010261	-6.6067	down	1.11677	0.002628	22.9104	4.51793	up	0.976508
MWSslk110	Helecin	Phenolic acids	C13H16O7	285.1	123.04	284.09	[M+H]+	1	618-65-5	-	2.65998e+06	3.08187e+06	2.50656e+06	105520	86476.4	80296.4	42574.6	22901.4	40227.1	87630.6	72231.8	73659.6	1.00422e+06	964872	919201	-	CM02837	MetMap164	1.11894	0.0041	0.033012	-4.92088	down	1.13809	0.005379	0.388196	-1.36514	down	1.10742	0.003953	0.012815	-6.28603	down	1.11894	0.0041	30.2924	4.92089	up	0.730234
WaYn005386	Eutigoside A	Phenolic acids	C23H26O9	445.15	145.03	446.158	[M-H]-	3	-	-	3.13152e+06	3.34823e+06	3.92178e+06	162957	108724	137188	55979	51673.9	56654.8	99546.2	47501	113988	1.69367e+06	1.5035e+06	1.6099e+06	-	CM02888	MetMap172	1.11711	0.004821	0.039309	-4.66901	down	1.19834	0.033883	0.401858	-1.31524	down	1.11173	0.004738	0.015796	-5.98425	down	1.11711	0.004821	25.4397	4.66901	up	0.794175
HJN056	Sesquimarocanol B	Phenolic acids	C30H38O10	557.24	509.22	558.246	[M-H]-	3	-	-	1.01505e+06	1.05839e+06	1.23911e+06	24798.8	10986.1	15623.6	11010.4	12755.7	6565.8	13601.1	29983.1	32846.8	424714	384101	371786	-	-	-	1.11365	0.003858	0.015519	-6.00979	down	0.786963	0.219725	0.590017	-0.76117	insig	1.10804	0.003889	0.009157	-6.77096	down	1.11365	0.003858	64.436	6.00979	up	0.568601
Lman004552	Robustaside A;[6'-p-Coumarylarbutin]	Phenolic acids	C21H22O9	417.12	145.03	418.126	[M-H]-	2	148810-39-3	-	1.41591e+06	1.70078e+06	1.60955e+06	34390.1	22167.4	47376.8	22035.7	23195.2	16956.2	39338.7	13110.6	26380.9	686031	678045	579093	-	CM02684	MetMap169	1.1133	0.002785	0.021991	-5.50695	down	0.870845	0.190117	0.598331	-0.74098	insig	1.11093	0.002894	0.013158	-6.24793	down	1.1133	0.002785	45.4733	5.50695	up	0.473648
PD0693938	Feruloylsuccinic acid dimethyl ester*	Phenolic acids	C16H18O8	339.11	177.06	338.1	[M+H]+	1	-	-	316092	243793	281153	34646.4	55696.6	19725	3945	3945	3945	3945	3945	3945	85197.1	98354	61275.3	-	-	-	1.07564	0.002046	0.130872	-2.93378	down	1.19528	0.0883	0.107525	-3.21726	down	1.11175	0.005656	0.014072	-6.15104	down	1.07564	0.002046	7.64108	2.93378	up	1.18319
Wmyn000214	gentisic acid 5-O-β-D-(6'-O-galloyl)-gluco-pyranoside	Phenolic acids	C20H20O13	467.08	423.09	468.09	[M-H]-	1	-	-	1.65571e+06	1.75281e+06	1.6638e+06	21301.2	20739.9	19748	12833	11821.3	9777.63	12329.8	11772.3	28594.8	432112	299105	364888	-	CM02559	MetMap155,MetMap159	1.12078	0.000346	0.012182	-6.35915	down	1.19425	0.003003	0.557249	-0.8436	insig	1.11179	0.000339	0.006788	-7.20275	down	1.12078	0.000346	82.0907	6.35915	up	0.482765
mws0028	Vanillate	Phenolic acids	C8H8O4	167.03	108.02	168.042	[M-H]-	3	121-34-6	C06672	96662.3	112258	146442	18044.3	14815.8	11957.1	5967.45	21830.5	15454.8	1193.49	1193.49	1193.49	44012.4	52485	42790.5	-	C06672	MetMap157,MetMap161	1.10608	0.01841	0.126117	-2.98716	down	0.227579	0.923501	0.965093	-0.05126	insig	1.045	0.01312	0.121715	-3.03842	down	1.10608	0.01841	7.92914	2.98716	up	1.22323
Wasn004983	5-Galloyl-6-O-Benzoyl Glucose	Phenolic acids	C20H20O11	435.09	153.02	436.101	[M-H]-	1	-	-	193546	149517	221118	116010	66634.9	79017.9	12727.2	24391.1	6350.14	1270.03	1270.03	1270.03	104830	71333.6	103100	-	CM02486	MetMap155,MetMap157	0.998553	0.020608	0.463792	-1.10845	insig	1.13409	0.028168	0.166124	-2.58967	down	1.06542	0.010438	0.077047	-3.69812	down	0.998553	0.020608	2.15614	1.10845	insig	1.22494
WaYp002866	3-(4-hydroxyphenyl)-3-oxopropyl beta-D-glucopyranoside	Phenolic acids	C15H20O8	329.12	121.03	328.116	[M+H]+	1	53170-92-6	-	1.64605e+06	2.01558e+06	1.6718e+06	15970.8	26120.1	49148.2	8163.73	21190.2	25635.8	8436.73	11099.3	8567	352790	305205	394497	-	-	-	1.1068	0.004396	0.017107	-5.86927	down	0.578581	0.355691	0.602699	-0.73049	insig	1.09952	0.004489	0.01031	-6.59976	down	1.1068	0.004396	58.4555	5.86927	up	1.04176
Wasn003913	Protocatechuic acid 4-O-(6''-O-Galloy)Glucoside	Phenolic acids	C20H20O13	467.08	315.07	468.09	[M-H]-	1	-	-	638050	694164	616433	16259.7	87587.7	23795.8	3251.95	3251.95	3251.95	3251.95	3251.95	3251.95	140641	170034	133416	-	CM02408	MetMap161	1.0604	4.79e-05	0.065504	-3.93228	down	1.13449	0.224548	0.076431	-3.70971	down	1.1123	0.001282	0.005006	-7.64199	down	1.0604	4.79e-05	15.2663	3.93228	up	1.12284
Wasn006584	1-Galloyl-6-O-Benzoyl Glucose	Phenolic acids	C20H20O11	435.09	168.01	436.101	[M-H]-	1	-	-	2.14915e+06	1.77467e+06	1.81423e+06	8339.89	8381.83	8462.06	1493.01	1493.01	1493.01	10154.5	7465.07	8298.9	374713	340828	362033	-	CM02482	MetMap155,MetMap157	1.1206	0.003868	0.004389	-7.83192	down	1.24071	2.7e-05	0.177854	-2.49123	down	1.11226	0.00384	0.000781	-10.3232	down	1.1206	0.003868	227.847	7.83192	up	0.138468
Lazn002158	3,4'-Dihydroxypropiophenone glucoside	Phenolic acids	C15H20O8	329.12	121.03	328.116	[M+H]+	1	-	-	1.30231e+06	1.84217e+06	1.28017e+06	37027.7	13840.6	40209.8	13746.2	10700.3	8531.7	1706.34	1706.34	1706.34	248629	250442	275342	-	-	-	1.10286	0.015646	0.020584	-5.60231	down	0.972468	0.141004	0.362088	-1.46559	insig	1.10929	0.015388	0.007453	-7.0679	down	1.10286	0.015646	48.5808	5.60231	up	1.19287
[truncated: 14 more columns]

## Sheet: Table S2
Table S2: Statistical analysis of phenolic acid metabolites including fold-change, p-values, and VIP scores for all pairwise comparisons.
	DX_vs_HM					FY_vs_DX					FY_vs_HM					HM_vs_DX					RF_vs_DX					RF_vs_FY					RF_vs_HM
Compounds	VIP	P-value	Fold Change	Log2FC	Type	VIP	P-value	Fold Change	Log2FC	Type	VIP	P-value	Fold Change	Log2FC	Type	VIP	P-value	Fold Change	Log2FC	Type	VIP	P-value	Fold Change	Log2FC	Type	VIP	P-value	Fold Change	Log2FC	Type	VIP	P-value	Fold Change	Log2FC	Type
butyl 2-(2,5-dihydroxyphenyl)acetate	1.10285	0.033434	0.136209	-2.8761	down	1.2405	0.002396	139.45	7.12361	up	1.10387	0.002048	18.9945	4.24751	up	1.10285	0.033434	7.34163	2.8761	up	1.2286	0.000143	2516.08	11.297	up	1.25812	7.97e-05	18.0429	4.17336	up	1.11509	0.00014	342.714	8.42086	up
Methyl 2-O-(4-hydroxybenzoyl)-2,4,6-trihydroxyphenylacetate	1.1183	0.007098	11.821	3.56328	up	1.22935	0.002077	3.87832	1.95543	up	1.11177	0.002941	45.8455	5.51871	up	1.1183	0.007098	0.084595	-3.56328	down	1.2268	0.000198	17.178	4.10249	up	1.2556	1.81e-05	4.42924	2.14706	up	1.11702	0.000354	203.061	7.66577	up
Awsoniaside B	1.11914	0.003541	5.39295	2.43107	up	1.22794	0.015907	4.78877	2.25965	up	1.11015	0.011358	25.8256	4.69073	up	1.11914	0.003541	0.185427	-2.43107	down	1.22811	0.00015	32.1255	5.00565	up	1.25144	2.52e-06	6.70852	2.74599	up	1.11715	0.000171	173.251	7.43672	up
trans-Cinnamoyl beta-D-glucoside	1.11708	0.004399	36.3173	5.18259	up	1.22434	0.004548	0.279841	-1.83732	down	1.10263	0.005725	10.1631	3.34526	up	1.11708	0.004399	0.027535	-5.18259	down	0.28137	0.650204	0.959113	-0.06023	insig	1.2447	0.002026	3.42735	1.77709	up	1.11358	0.002879	34.8324	5.12236	up
Ferulic acid methyl ester	1.09213	0.056192	8.22812	3.04056	up	0.878704	0.186196	2.05594	1.0398	insig	1.09351	0.072395	16.9165	4.08036	up	1.09213	0.056192	0.121534	-3.04056	down	1.1403	0.008223	3.49508	1.80533	up	0.91236	0.105723	1.69999	0.765529	insig	1.11482	0.011834	28.758	4.84589	up
1-O-Caffeoyl Galactonic Acid	1.10493	0.01555	38.7941	5.27776	up	1.23967	0.015133	0.002917	-8.42149	down	1.07036	0.096569	0.113148	-3.14372	down	1.10493	0.01555	0.025777	-5.27777	down	0.937125	0.124533	0.702851	-0.50871	insig	1.25823	0.005722	240.981	7.91278	up	1.0993	0.005335	27.2665	4.76905	up
6-[4-(Acetyloxymethyl)phenoxy]-4-hydroxyoxane-2-carboxylic acid	1.1164	0.00564	20.2031	4.3365	up	1.21696	0.006634	0.358188	-1.48121	down	1.10199	0.006253	7.23651	2.85529	up	1.1164	0.00564	0.049497	-4.3365	down	0.91043	0.102599	1.19285	0.254414	insig	1.2471	0.000462	3.33023	1.73562	up	1.11392	0.001583	24.0993	4.59092	up
Theogallin*	1.11757	0.004681	25.6906	4.68317	up	1.22845	6.84e-05	2.76126	1.46533	up	1.11103	0.000733	70.9384	6.14849	up	1.11757	0.004681	0.038925	-4.68317	down	0.762561	0.230444	0.770707	-0.37574	insig	1.21722	0.000854	0.279115	-1.84107	down	1.10757	0.0328	19.7999	4.30742	up
4-O-Galloylquinic Acid*	1.11928	0.002424	23.3074	4.54272	up	1.22939	0.004772	2.96871	1.56984	up	1.11146	0.003425	69.1931	6.11256	up	1.11928	0.002424	0.042905	-4.54272	down	0.583379	0.440322	0.843682	-0.24523	insig	1.20637	0.00086	0.284191	-1.81506	down	1.1079	0.03863	19.6641	4.29749	up
2,4-Dihydroxy-6-pentylbenzoate	-	-	-	-	-	-	-	-	-	-	-	-	-	-	-	-	-	-	-	-	1.22828	0.001266	18.1426	4.18131	up	1.25868	0.001266	18.1426	4.18131	up	1.11684	0.001266	18.1426	4.18131	up
1-O-p-Coumaroyl Galactonic Acid	1.12059	0.000101	39.8756	5.31743	up	1.23974	8.98e-05	0.014109	-6.14724	down	1.05091	0.003146	0.562604	-0.82981	insig	1.12059	0.000101	0.025078	-5.31743	down	1.22017	0.000145	0.41687	-1.26233	down	1.25676	0.002502	29.5465	4.88491	up	1.11608	0.002682	16.6229	4.0551	up
3-O-p-Coumaroyl Galactonic Acid	1.12003	0.001837	29.0845	4.86218	up	1.23331	0.001627	0.021155	-5.56283	down	0.856068	0.089789	0.615294	-0.70065	insig	1.12003	0.001837	0.034383	-4.86218	down	1.20677	0.003116	0.56247	-0.83015	insig	1.24868	0.000768	26.5875	4.73268	up	1.11604	0.001264	16.3591	4.03202	up
5-O-p-Coumaroyl Galactonic Acid	1.11273	0.011379	36.5967	5.19364	up	1.23351	0.011251	0.016873	-5.88914	down	0.74081	0.184562	0.617495	-0.6955	insig	1.11273	0.011379	0.027325	-5.19364	down	1.1912	0.031503	0.426911	-1.22799	down	1.25048	0.000108	25.3014	4.66115	up	1.10648	1.19e-05	15.6235	3.96565	up
mudanoside B*	1.11796	0.007755	9.76735	3.28797	up	0.758087	0.215814	1.14008	0.189133	insig	1.11186	0.001595	11.1355	3.4771	up	1.11796	0.007755	0.102382	-3.28797	down	0.789293	0.17717	1.20541	0.269526	insig	0.355317	0.580567	1.05731	0.080393	insig	1.11487	0.007489	11.7737	3.55749	up
1-O-Vanilloyl-beta-D-glucose	1.09803	0.047665	0.134671	-2.89249	down	-	-	-	-	-	1.08998	0.047665	0.134671	-2.89249	down	1.09803	0.047665	7.42552	2.89249	up	1.22766	0.007637	85.997	6.42622	up	1.25778	0.007637	85.997	6.42622	up	1.09997	0.007181	11.5813	3.53372	up
4-(4'-hydroxyphenyl)-2-butanone 4'-O-β-D-(6''-O-trans-p-coumaroyl)-glucopyranoside	1.11498	0.015375	8.16559	3.02956	up	1.04922	0.086881	0.678488	-0.5596	insig	1.10997	0.004788	5.54026	2.46995	up	1.11498	0.015375	0.122465	-3.02956	down	0.861438	0.148764	1.41127	0.496995	insig	1.16763	0.054623	2.08002	1.0566	up	1.11043	0.02059	11.5239	3.52655	up
Syringic acid 4-O-rhamnoside	1.11968	0.005654	26.6113	4.73397	up	1.23938	0.005654	0.037578	-4.73397	down	-	-	-	-	-	1.11968	0.005654	0.037578	-4.73397	down	1.07495	0.016687	0.426243	-1.23025	down	1.23345	0.0719	11.3429	3.50372	up	1.09503	0.0719	11.3429	3.50372	up
galloyl xylosyl glucoside*	1.10945	0.030523	8.96766	3.16473	up	0.490723	0.502038	1.1352	0.182944	insig	1.11036	0.005741	10.1801	3.34768	up	1.10945	0.030523	0.111512	-3.16473	down	0.671185	0.303154	1.22218	0.289457	insig	0.44187	0.488986	1.07662	0.106513	insig	1.11529	0.00561	10.9601	3.45419	up
6-O-Caffeoylarbutin*	1.09826	0.046642	7.55766	2.91794	up	1.08608	0.0639	2.63195	1.39613	up	1.10484	0.036241	19.8913	4.31407	up	1.09826	0.046642	0.132316	-2.91794	down	0.770893	0.167849	1.43733	0.523388	insig	1.01265	0.122723	0.546108	-0.87274	insig	1.11062	0.016838	10.8628	3.44133	up
1'-Galactoyl Ferulic acid	1.09052	0.060665	38.8126	5.27845	up	1.23389	0.058293	0.00291	-8.42454	down	1.06597	0.109025	0.112962	-3.14609	down	1.09052	0.060665	0.025765	-5.27845	down	1.07853	0.094855	0.260896	-1.93846	down	1.2557	0.028969	89.6409	6.48609	up	1.07123	0.031079	10.126	3.34	up
5-Glucosyloxy-2-Hydroxybenzoic acid methyl ester	1.11677	0.007456	0.171217	-2.5461	down	-	-	-	-	-	1.10835	0.007456	0.171217	-2.5461	down	1.11677	0.007456	5.84055	2.5461	up	1.22825	0.002415	56.6455	5.82389	up	1.25866	0.002415	56.6455	5.82389	up	1.11371	0.002399	9.69866	3.27779	up
5-Galloylquinic acid	1.1189	0.005239	9.41206	3.23451	up	1.1674	0.063421	2.61178	1.38503	up	1.10695	0.029142	24.5822	4.61954	up	1.1189	0.005239	0.106247	-3.23451	down	0.040638	0.898749	1.01982	0.028313	insig	1.15713	0.058098	0.390469	-1.35672	down	1.11091	0.018952	9.5986	3.26282	up
cis-beta-D-Glucosyl-2-hydroxycinnamate	1.11992	0.002288	8.16773	3.02994	up	1.23178	0.003023	2.82715	1.49935	up	1.11187	0.002539	23.0914	4.52928	up	1.11992	0.002288	0.122433	-3.02993	down	0.502855	0.448827	1.16127	0.215705	insig	1.19535	0.001961	0.410757	-1.28364	down	1.10858	0.026233	9.48495	3.24564	up
4-Coumarate	1.11653	0.010466	7.2094	2.84988	up	1.21665	0.000232	2.52614	1.33693	up	1.11214	0.001142	18.2119	4.18681	up	1.11653	0.010466	0.138708	-2.84988	down	0.8345	0.162931	1.27841	0.354348	insig	1.20657	0.002643	0.506072	-0.98258	insig	1.11284	0.012937	9.21656	3.20423	up
1-O-p-Coumaroylsedoheptulose	1.1208	0.000275	26.3447	4.71944	up	1.24068	0.000275	0.037958	-4.71944	down	-	-	-	-	-	1.1208	0.000275	0.037958	-4.71944	down	1.22204	1.21e-05	0.345394	-1.53369	down	1.25715	0.00339	9.09928	3.18575	up	1.11582	0.00339	9.09928	3.18575	up
4-Hydroxybenzoylmalic acid	0.994221	0.01505	2.69886	1.43235	insig	1.2038	0.019597	2.45286	1.29446	up	1.06638	0.004506	6.61991	2.72681	up	0.994221	0.01505	0.370527	-1.43235	insig	1.18788	0.041827	3.18736	1.67236	up	0.739985	0.258345	1.29945	0.3779	insig	1.07596	0.022191	8.60224	3.10471	up
3-O-Digalloyl quinic acid	-	-	-	-	-	1.23585	0.034532	48.4376	5.59805	up	1.10767	0.034532	48.4376	5.59805	up	-	-	-	-	-	1.19718	0.056795	8.25354	3.04501	up	1.19425	0.042554	0.170395	-2.55304	down	1.0884	0.056795	8.25354	3.04501	up
3-(4-Hydroxyphenyl)lactate*	-	-	-	-	-	1.23222	0.038784	28.8287	4.84943	up	1.10532	0.038784	28.8287	4.84943	up	-	-	-	-	-	1.20089	0.046785	8.0421	3.00757	up	1.14876	0.057398	0.278962	-1.84186	down	1.09201	0.046785	8.0421	3.00757	up
p-Coumaroyl-D-glucose	0.168868	0.686827	1.12078	0.164509	insig	1.17534	0.077359	0.22922	-2.1252	down	1.09782	0.000281	0.256906	-1.96069	down	0.168868	0.686827	0.892232	-0.16451	insig	1.19627	0.005134	7.06828	2.82136	up	1.25415	0.008016	30.8363	4.94656	up	1.11256	0.009891	7.92202	2.98587	up
Protocatechuic acid xylosyl xyloside	1.12023	0.001843	11.7256	3.55159	up	1.17067	0.003837	0.667707	-0.58271	insig	1.11055	0.004393	7.82924	2.96887	up	1.12023	0.001843	0.085284	-3.55159	down	1.19696	0.005991	0.664147	-0.59043	insig	0.019541	0.93875	0.994668	-0.00771	insig	1.11683	0.000877	7.7875	2.96116	up
Methyl 3-O-glucosyl-4-hydroxybenzoate	1.08195	0.046272	0.207482	-2.26894	down	0.850652	0.112375	0.611957	-0.7085	insig	1.05427	0.035629	0.12697	-2.97744	down	1.08195	0.046272	4.8197	2.26894	up	1.22418	0.017117	36.6478	5.19566	up	1.24345	0.016691	59.8863	5.90415	up	1.08676	0.018679	7.60376	2.92671	up
Protocatechuic acid 4-O-(6''-O-Feruloyl)Glucoside*	1.11559	0.018258	21.4789	4.42485	up	0.003844	0.953772	1.01285	0.018418	insig	1.1044	0.026771	21.7549	4.44327	up	1.11559	0.018258	0.046557	-4.42485	down	1.16803	0.030739	0.345649	-1.53262	down	1.17613	0.048317	0.341264	-1.55104	down	1.10985	0.012932	7.42415	2.89223	up
4-O-(3'-O-alpha-D-Glucopyranosyl)caffeoylquinic acid	1.11973	0.005909	26.9658	4.75306	up	0.885895	0.131828	1.27655	0.352252	insig	1.11094	0.008967	34.4233	5.10531	up	1.11973	0.005909	0.037084	-4.75306	down	1.19214	0.00336	0.25706	-1.95982	down	1.2293	0.008491	0.201371	-2.31207	down	1.10303	0.025781	6.93185	2.79324	up
2,3-Di-O-caffeoyl glucose	1.11648	0.009229	5.5702	2.47773	up	1.22215	0.004107	3.18451	1.67107	up	1.11117	0.00471	17.7383	4.1488	up	1.11648	0.009229	0.179527	-2.47773	down	0.365278	0.583366	1.06352	0.088847	insig	1.24026	0.005057	0.333967	-1.58222	down	1.11406	0.00639	5.92401	2.56657	up
Gentisic acid 2-O-(6''-O-Feruloyl)Glucoside*	1.1151	0.012899	18.8802	4.2388	up	0.059362	0.958207	0.990387	-0.01394	insig	1.10456	0.019398	18.6987	4.22486	up	1.1151	0.012899	0.052966	-4.2388	down	1.18983	0.017893	0.30854	-1.69647	down	1.20538	0.030492	0.311535	-1.68253	down	1.10369	0.012815	5.82529	2.54233	up
3-Methoxybenzoic acid	0.825941	0.114547	0.684894	-0.54605	insig	0.959258	0.072266	1.59644	0.674856	insig	0.376477	0.507083	1.09339	0.128809	insig	0.825941	0.114547	1.46008	0.546047	insig	1.21209	2.35e-05	8.33375	3.05897	up	1.24896	4.74e-05	5.22022	2.38411	up	1.11401	0.000282	5.70774	2.51292	up
2-O-Caffeoylglucarate	1.09285	0.070024	11.0858	3.47064	up	1.21001	0.070024	0.090205	-3.47064	down	-	-	-	-	-	1.09285	0.070024	0.090205	-3.47064	down	0.916788	0.191673	0.509427	-0.97305	insig	1.25568	0.006292	5.64742	2.49759	up	1.1139	0.006292	5.64742	2.49759	up
3-Methylsalicylate	0.936467	0.079632	0.766421	-0.38379	insig	0.865077	0.183427	1.36393	0.447765	insig	0.099315	0.795353	1.04534	0.063975	insig	0.936467	0.079632	1.30476	0.38379	insig	1.22776	0.000152	7.0968	2.82717	up	1.23931	4.68e-05	5.20321	2.3794	up	1.11221	4.11e-06	5.43914	2.44338	up
6-O-p-Coumaroyl-β-D-glucose	0.920549	0.048128	0.847967	-0.23792	insig	1.22633	0.001567	0.328127	-1.60767	down	1.10504	5.41e-05	0.278241	-1.84559	down	0.920549	0.048128	1.17929	0.23792	insig	1.22586	0.000851	6.24032	2.64162	up	1.25711	0.001026	19.018	4.24929	up	1.11572	0.001269	5.29158	2.4037	up
Cimicifugic acid A-glucose	0.924516	0.050805	0.63988	-0.64413	insig	0.538369	0.395616	0.812402	-0.29974	insig	1.00821	0.008311	0.51984	-0.94386	insig	0.924516	0.050805	1.56279	0.644126	insig	1.21057	0.007893	7.78914	2.96146	up	1.24418	0.008434	9.5878	3.2612	up	1.1073	0.011518	4.98412	2.31734	up
Anthranilate	1.00295	0.025294	0.307555	-1.70108	down	1.23109	2.42e-05	69.6193	6.12142	up	1.10783	1.07e-06	21.4118	4.42033	up	1.00295	0.025294	3.25145	1.70108	up	1.20279	0.005715	14.4069	3.84869	up	1.25248	1.25e-05	0.206938	-2.27273	down	1.09163	0.004752	4.43091	2.1476	up
4',6'-dihydroxy-2'-methoxyacetophenone 6'-glucoside*	1.10492	0.001788	2.50949	1.32739	up	1.13123	0.008893	0.498102	-1.00549	down	0.586195	0.329155	1.24998	0.321907	insig	1.10492	0.001788	0.398487	-1.32739	down	1.06921	0.078563	1.68438	0.752215	insig	1.1934	0.020863	3.38159	1.7577	up	1.09419	0.025297	4.22692	2.07961	up
2-β-D-Glucopyranosyloxy-5-hydroxyphenylacetic acidmethylester*	1.1036	0.016473	2.55705	1.35448	up	1.15288	0.012104	0.534822	-0.90287	insig	0.946609	0.100682	1.36756	0.451609	insig	1.1036	0.016473	0.391076	-1.35448	down	0.792854	0.208744	1.50617	0.590886	insig	1.14702	0.07074	2.81621	1.49375	up	1.06458	0.058354	3.85135	1.94536	up
Formylanthranilate	0.419912	0.456092	1.14539	0.19584	insig	0.853676	0.181754	0.745575	-0.42358	insig	0.636531	0.234545	0.853975	-0.22773	insig	0.419912	0.456092	0.873064	-0.19584	insig	1.18776	0.005397	3.11889	1.64103	up	1.24568	0.009237	4.1832	2.06461	up	1.09852	0.008784	3.57234	1.83687	up
Phloroglucinol-1-beta-O-Glucuronide	1.10421	0.00079	3.37153	1.7534	up	1.20885	0.012888	1.39332	0.478527	insig	1.10088	0.000161	4.69762	2.23193	up	1.10421	0.00079	0.296601	-1.7534	down	1.01755	0.047133	1.05518	0.077486	insig	1.21006	0.015521	0.757312	-0.40104	insig	1.10177	0.000342	3.55756	1.83089	up
3'-p-Coumaroyl-sucrose	1.00912	0.074036	1.43071	0.516734	insig	1.17861	0.016955	2.12154	1.08511	up	1.0979	0.018584	3.03532	1.60185	up	1.00912	0.074036	0.698953	-0.51673	insig	1.19152	0.004094	2.33798	1.22527	up	0.518803	0.438582	1.10202	0.140152	insig	1.11058	0.008784	3.34498	1.742	up
Protocatechuic acid glucosyl xyloside*	1.06314	0.001915	3.25886	1.70437	up	0.629231	0.35229	0.841808	-0.24844	insig	1.00829	0.035367	2.74333	1.45593	up	1.06314	0.001915	0.306856	-1.70437	down	0.088028	0.980658	0.995384	-0.00667	insig	0.456143	0.49413	1.18244	0.241762	insig	1.03311	0.037296	3.24381	1.69769	up
trans-Cinnamate	1.09238	0.017744	4.27739	2.09673	up	1.21732	0.021203	0.243494	-2.03804	down	0.213875	0.776776	1.04152	0.058691	insig	1.09238	0.017744	0.233787	-2.09673	down	0.859432	0.137209	0.736439	-0.44136	insig	1.23601	0.013012	3.02446	1.59668	up	1.084	0.007707	3.15004	1.65537	up
4-O-beta-D-Glucosyl-4-hydroxycinnamate	1.10774	0.000372	0.435394	-1.19961	down	1.18702	0.002722	0.45762	-1.12778	down	1.10367	1.66e-05	0.199245	-2.32738	down	1.10774	0.000372	2.29677	1.19961	up	1.2233	0.005302	6.96431	2.79998	up	1.25397	0.00468	15.2185	3.92776	up	1.10914	0.009425	3.03222	1.60037	up
trans-2-Hydroxycinnamate*	0.891051	0.055777	0.678517	-0.55954	insig	0.948918	0.063722	0.601456	-0.73347	insig	1.01225	0.007494	0.408098	-1.29301	down	0.891051	0.055777	1.4738	0.559543	insig	1.20416	0.007068	4.17242	2.06089	up	1.23297	0.006115	6.9372	2.79435	up	1.08736	0.00937	2.83106	1.50134	up
Salidroside	1.09113	0.000128	4.25661	2.0897	up	1.18472	0.031341	2.05101	1.03633	up	1.09458	0.01004	8.73033	3.12604	up	1.09113	0.000128	0.234929	-2.0897	down	1.19532	0.001969	0.639074	-0.64595	insig	1.23616	0.018447	0.31159	-1.68228	down	1.05779	0.00166	2.72029	1.44376	up
3,4-Dihydroxyphenylacetate*	1.11824	2.19e-06	4.12592	2.04472	up	0.983902	0.107822	0.891469	-0.16574	insig	1.10682	0.002082	3.67813	1.87897	up	1.11824	2.19e-06	0.24237	-2.04472	down	1.21278	0.001469	0.621949	-0.68513	insig	1.19658	0.008443	0.697668	-0.51939	insig	1.10799	0.000733	2.56611	1.35959	up
trans-3-Hydroxycinnamate*	0.964982	0.03933	0.451299	-1.14784	insig	0.754871	0.237185	0.583578	-0.777	insig	1.05618	0.003703	0.263368	-1.92485	down	0.964982	0.03933	2.21583	1.14785	insig	1.15586	0.033513	5.24751	2.39163	up	1.221	0.032899	8.99196	3.16864	up	1.03603	0.076798	2.3682	1.24379	up
2,5-Dihydroxybenzoate*	1.08458	0.005306	0.317592	-1.65475	down	1.12443	0.072758	0.558738	-0.83976	insig	1.10562	0.009294	0.177451	-2.49451	down	1.08458	0.005306	3.14869	1.65475	up	0.738622	0.22867	1.22858	0.29699	insig	1.22827	0.010888	2.19884	1.13674	up	1.08729	0.01124	0.390187	-1.35776	down
1-O-p-Coumaroyl Methylglucaric Acid*	1.05289	0.012984	0.452636	-1.14358	down	0.110939	0.936247	0.982361	-0.02568	insig	1.00002	0.010526	0.444652	-1.16925	down	1.05289	0.012984	2.20928	1.14358	up	0.611339	0.295197	0.83653	-0.25751	insig	0.40086	0.514868	0.851551	-0.23183	insig	1.06955	0.010621	0.378644	-1.40109	down
O-p-Coumaroylgalactaric acid	1.0166	0.010829	0.423991	-1.2379	down	0.12636	0.992428	1.00419	0.006031	insig	0.886695	0.049252	0.425767	-1.23186	insig	1.0166	0.010829	2.35854	1.23789	up	0.311011	0.587896	0.86102	-0.21588	insig	0.044976	0.723213	0.857429	-0.22191	insig	1.10347	0.001425	0.365065	-1.45378	down
Salireposide	1.12037	0.001999	0.059152	-4.07943	down	-	-	-	-	-	1.11194	0.001999	0.059152	-4.07943	down	1.12037	0.001999	16.9057	4.07944	up	1.21825	0.019827	6.14571	2.61958	up	1.24907	0.019827	6.14571	2.61958	up	1.08489	0.000466	0.36353	-1.45985	down
2,6-dimethoxybenzene-1,4-diol 1-O-β-D-glucopyranoside	0.814916	0.095707	0.689193	-0.53702	insig	0.323117	0.676891	1.08935	0.123462	insig	0.845979	0.075083	0.75077	-0.41356	insig	0.814916	0.095707	1.45097	0.53702	insig	1.05967	0.098462	0.527038	-0.92402	insig	1.19913	0.024674	0.483811	-1.04748	down	1.09607	0.008499	0.363231	-1.46104	down
4-O-Galloyl-1-O-Cinnamoyl-β-D-glucose*	1.09092	0.022607	0.305317	-1.71162	down	1.09224	0.025562	0.616231	-0.69846	insig	1.09362	0.017472	0.188146	-2.41008	down	1.09092	0.022607	3.27528	1.71162	up	0.713815	0.243616	1.14746	0.198441	insig	1.17788	0.004851	1.86206	0.896898	insig	1.08529	0.027652	0.350339	-1.51318	down
1-O-Galloyl-6-O-Cinnamoyl-β-D-glucose*	1.07209	0.002576	0.262756	-1.9282	down	0.907607	0.130375	0.547454	-0.86919	insig	1.09383	6.83e-05	0.143847	-2.79739	down	1.07209	0.002576	3.80581	1.9282	up	0.72612	0.233333	1.32238	0.403142	insig	1.16432	0.004962	2.41552	1.27233	up	1.11062	1.73e-05	0.347465	-1.52506	down
Orsellinic acid 2-O-beta-D-glucoside	1.09584	0.000692	0.306083	-1.708	down	1.17272	0.037358	0.393216	-1.34661	down	1.10791	2.79e-05	0.120357	-3.05461	down	1.09584	0.000692	3.26709	1.708	up	0.280257	0.627988	1.12074	0.164448	insig	1.17531	0.053592	2.85018	1.51105	up	1.06402	0.003435	0.343039	-1.54356	down
5-Hydroxy-2-methoxybenzoic acid	1.11184	0.000657	0.463544	-1.10922	down	1.1784	0.002372	0.452721	-1.1433	down	1.09702	6.21e-05	0.209856	-2.25253	down	1.11184	0.000657	2.15729	1.10922	up	1.10987	0.011781	0.739541	-0.4353	insig	1.0948	0.018284	1.63354	0.708006	insig	1.10788	0.000202	0.342809	-1.54452	down
p-Coumaroylcaffeoyltartaric acid	1.11306	0.006443	0.309309	-1.69288	down	1.23328	0.003109	0.500665	-0.99808	insig	1.10985	0.00512	0.15486	-2.69096	down	1.11306	0.006443	3.23302	1.69288	up	0.174481	0.690081	1.09606	0.132321	insig	1.11978	0.102437	2.1892	1.1304	up	1.05007	0.001734	0.339019	-1.56056	down
Maplexin C (2,3-Di-O-Galloyl-1,5-Anhydro-D-Glucitol)*	1.11113	0.001739	0.384859	-1.3776	down	1.2312	0.001256	0.195045	-2.35812	down	1.10918	0.001815	0.075065	-3.73572	down	1.11113	0.001739	2.59835	1.3776	up	0.568454	0.403809	0.870344	-0.20034	insig	1.22855	0.029011	4.46227	2.15778	up	1.07908	0.000495	0.33496	-1.57794	down
4-(3,4,5-Trihydroxybenzoxy)benzoic acid	1.11225	5.34e-05	0.420557	-1.24963	down	1.17705	0.005325	1.40679	0.49241	insig	1.10573	6.98e-05	0.591637	-0.75722	insig	1.11225	5.34e-05	2.3778	1.24963	up	1.11485	0.055474	0.792195	-0.33607	insig	1.2535	0.001456	0.563121	-0.82848	insig	1.11635	0.000381	0.333163	-1.5857	down
3,4-Dihydroxybenzoate*	1.09203	0.000126	0.235117	-2.08855	down	0.121625	0.821231	0.949785	-0.07433	insig	1.09481	7.21e-05	0.223311	-2.16288	down	1.09203	0.000126	4.2532	2.08855	up	0.886981	0.140378	1.38284	0.467629	insig	1.04273	0.076365	1.45595	0.541956	insig	1.1148	0.002146	0.325128	-1.62092	down
2,3-Dihydroxybenzoate*	1.07509	9.77e-05	0.163829	-2.60974	down	0.196716	0.927318	1.02376	0.033878	insig	1.11023	0.001597	0.167722	-2.57586	down	1.07509	9.77e-05	6.10393	2.60974	up	0.969658	0.034703	1.93261	0.950552	insig	1.22083	0.014027	1.88776	0.916674	insig	1.10691	0.000423	0.316618	-1.65919	down
Methyl Hydroxycinnamate	1.11259	0.037063	0.029553	-5.08057	down	1.20896	0.06728	6.54717	2.71087	up	1.04464	0.046077	0.193485	-2.3697	down	1.11259	0.037063	33.838	5.08057	up	1.22772	0.00241	10.662	3.41441	up	0.972068	0.102278	1.62849	0.703536	insig	1.04091	0.069772	0.315089	-1.66617	down
Isohomovanillic acid	1.08053	0.014137	0.209291	-2.25642	down	1.21937	0.034805	0.134137	-2.89823	down	1.11003	0.013562	0.028074	-5.15464	down	1.08053	0.014137	4.77803	2.25642	up	0.770935	0.20647	1.49316	0.578371	insig	1.24623	0.036746	11.1317	3.4766	up	1.05472	0.013481	0.312506	-1.67804	down
6-O-Caffeoyl-D-glucose*	1.10409	0.000266	0.604326	-0.7266	insig	1.20669	0.000257	0.330019	-1.59938	down	1.09882	1.67e-05	0.199439	-2.32598	down	1.10409	0.000266	1.65474	0.726602	insig	1.13061	0.006743	0.515479	-0.95601	insig	0.959656	0.090443	1.56197	0.643366	insig	1.08633	0.000502	0.311517	-1.68262	down
3,4-Di-O-Galloyl-D-Glucose*	0.97065	0.023631	0.784487	-0.35018	insig	1.23953	0.003691	0.073897	-3.75834	down	1.11183	0.001874	0.057971	-4.10852	down	0.97065	0.023631	1.27472	0.350178	insig	1.12695	0.006124	0.384961	-1.37722	down	1.2199	0.06827	5.20942	2.38112	up	1.05653	0.002056	0.301997	-1.72739	down
2-O-Galloyl-D-glucose	1.10988	0.002267	0.381255	-1.39117	down	1.23466	0.002896	0.241928	-2.04735	down	1.11053	0.002541	0.092236	-3.43852	down	1.10988	0.002267	2.62292	1.39117	up	0.752313	0.248883	0.791353	-0.33761	insig	1.21174	0.051668	3.27102	1.70974	up	1.07789	0.000545	0.301707	-1.72878	down
Feruloyloctose*	1.08434	0.022405	2.01458	1.01048	up	1.23298	0.007341	0.069733	-3.84201	down	1.10265	0.000193	0.140483	-2.83153	down	1.08434	0.022405	0.496382	-1.01048	down	1.21615	0.007775	0.148994	-2.74667	down	1.15514	0.017609	2.13664	1.09534	up	1.09779	0.000121	0.300161	-1.73619	down
2,3-Di-O-galloyl-β-D-glucose*	1.05412	0.016069	0.828306	-0.27176	insig	1.2362	2.72e-05	0.061271	-4.02865	down	1.10841	0.000617	0.050751	-4.30041	down	1.05412	0.016069	1.20728	0.271765	insig	1.17505	0.005234	0.3614	-1.46833	down	1.22894	0.034089	5.89835	2.56031	up	1.08085	0.000689	0.29935	-1.7401	down
Maplexin D (2,4-Di-O-Galloyl-1,5-Anhydro-D-Glucitol)*	1.0923	0.000871	0.324953	-1.6217	down	1.16613	0.015081	0.216807	-2.20551	down	1.09345	4.07e-06	0.070452	-3.82721	down	1.0923	0.000871	3.07737	1.6217	up	0.404967	0.508178	0.882153	-0.1809	insig	1.17567	0.012271	4.06883	2.02461	up	1.0979	0.000268	0.286658	-1.8026	down
Methyl 3-O-Beta-Glucopyranosyl-Gallate	1.1043	0.000125	0.407148	-1.29637	down	1.22963	0.00679	0.224092	-2.15784	down	1.11055	0.000471	0.091239	-3.45421	down	1.1043	0.000125	2.45611	1.29637	up	1.08603	0.035485	0.703314	-0.50776	insig	1.24479	0.002675	3.1385	1.65008	up	1.11213	9.06e-05	0.286353	-1.80413	down
2-β-D-Glucopyranosyloxy-4-methoxy-cis-cinnamic acid	0.553089	0.376469	0.858797	-0.21961	insig	1.18648	0.047203	0.356772	-1.48692	down	1.11082	0.000118	0.306395	-1.70654	down	0.553089	0.376469	1.16442	0.219611	insig	1.17373	0.039473	0.321213	-1.6384	down	0.677831	0.306616	0.900331	-0.15147	insig	1.10785	2.09e-05	0.275857	-1.85801	down
Digalloylglucose*	1.02109	0.010101	0.657631	-0.60465	insig	1.22484	0.005629	0.083108	-3.58886	down	1.10314	0.002704	0.054655	-4.19351	down	1.02109	0.010101	1.52061	0.604649	insig	1.15067	0.004529	0.413921	-1.27257	down	1.209	0.027903	4.9805	2.31629	up	1.08605	0.00066	0.272207	-1.87722	down
3-O-Feruloyl Octose*	1.12056	0.002097	0.022768	-5.45683	down	1.24019	0.000849	5.23144	2.38721	up	1.11112	0.002496	0.119111	-3.06962	down	1.12056	0.002097	43.9207	5.45683	up	1.22795	0.001842	11.8533	3.56721	up	1.25037	0.003077	2.26577	1.18	up	1.1126	0.002482	0.269879	-1.88962	down
2-hydroxy-4-(4-hydroxyphenyl)butanoic acid	1.09972	0.031799	0.223339	-2.16269	down	0.074262	0.820097	1.04082	0.057721	insig	1.06902	0.026766	0.232456	-2.10497	down	1.09972	0.031799	4.47749	2.16269	up	0.649178	0.343523	1.19181	0.253157	insig	0.419326	0.533332	1.14507	0.195436	insig	1.07224	0.029547	0.266178	-1.90953	down
Gallate	1.11799	0.003048	0.29512	-1.76063	down	0.269701	0.753335	0.962275	-0.05548	insig	1.09211	0.00024	0.283986	-1.81611	down	1.11799	0.003048	3.38845	1.76063	up	1.0513	0.040883	0.883547	-0.17862	insig	0.364264	0.533947	0.918186	-0.12314	insig	1.11355	0.002124	0.260752	-1.93925	down
Chlorogenate*	1.10004	0.002834	0.411165	-1.28221	down	1.22797	0.008577	0.179352	-2.47913	down	1.11013	5.61e-08	0.073743	-3.76134	down	1.10004	0.002834	2.43211	1.28221	up	1.10617	0.028861	0.625319	-0.67733	insig	1.24028	0.004677	3.48654	1.8018	up	1.11124	0.000205	0.257109	-1.95955	down
3-(beta-D-Glucopyranosyloxy)-4-methoxybenzoic acid	1.10578	0.000424	0.302879	-1.72319	down	1.21155	0.013633	0.340761	-1.55317	down	1.10919	0.001751	0.10321	-3.27635	down	1.10578	0.000424	3.30165	1.72319	up	0.678152	0.255908	0.842782	-0.24677	insig	1.21805	0.013797	2.47323	1.3064	up	1.10512	0.000578	0.255261	-1.96995	down
1-O-Galloyl-2-O-p-Coumaroyl-β-D-glucose	1.09833	0.009864	0.191151	-2.38721	down	1.01237	0.053606	0.52186	-0.93826	insig	1.09481	0.00898	0.099754	-3.32548	down	1.09833	0.009864	5.23146	2.38721	up	0.665634	0.285462	1.32499	0.405978	insig	1.11673	0.047252	2.53897	1.34424	up	1.07947	0.007873	0.253273	-1.98124	down
Grevilloside G*	1.11772	0.022593	0.02358	-5.40628	down	1.23393	0.012807	5.85118	2.54873	up	1.09644	0.027933	0.137972	-2.85755	down	1.11772	0.022593	42.4084	5.40628	up	1.22816	0.001146	10.4911	3.39109	up	1.19361	0.004319	1.79298	0.842361	insig	1.0935	0.036876	0.247381	-2.01519	down
3-Hydroxy-1-(4-hydroxy-3,5-dimethoxy-phenyl)-propan-1-one glucoside	0.905066	0.158084	1.7177	0.780475	insig	0.634042	0.33539	0.692064	-0.53102	insig	0.138015	0.648181	1.18876	0.249452	insig	0.905066	0.158084	0.582175	-0.78047	insig	1.17696	0.042984	0.142772	-2.80822	down	1.12186	0.112828	0.206298	-2.2772	down	1.0611	0.000654	0.245238	-2.02774	down
Gallic acid-3-O-(6'-O-galloyl)glucoside	1.09454	0.007294	0.197903	-2.33713	down	0.234366	0.702926	0.920207	-0.11997	insig	1.09369	0.007964	0.182112	-2.4571	down	1.09454	0.007294	5.05298	2.33713	up	0.425881	0.475759	1.21362	0.279311	insig	0.613056	0.331294	1.31885	0.399281	insig	1.07377	0.005161	0.240178	-2.05782	down
Methyl-3-(3-hydroxyphenyl)Propionate	1.09914	0.022776	0.248823	-2.00681	down	0.29119	0.634917	0.96111	-0.05723	insig	1.09609	0.02362	0.239147	-2.06403	down	1.09914	0.022776	4.01891	2.00681	up	0.234125	0.906911	0.963699	-0.05334	insig	0.179829	0.993235	1.00269	0.003882	insig	1.00703	0.010292	0.239791	-2.06015	down
Vanillic acid glucoside	1.10932	0.000604	0.307451	-1.70157	down	1.22701	0.011714	0.333028	-1.58629	down	1.11125	0.002124	0.10239	-3.28786	down	1.10932	0.000604	3.25255	1.70157	up	0.895583	0.102742	0.779587	-0.35922	insig	1.22871	0.022736	2.3409	1.22707	up	1.10638	0.00054	0.239684	-2.06079	down
alpha-D-Glucopyranose, 6-[(2E)-3-(4-hydroxy-3-methoxyphenyl)-2-propenoate]*	1.07883	0.08325	0.153556	-2.70316	down	0.552674	0.402754	0.802862	-0.31678	insig	1.04996	0.076823	0.123284	-3.01994	down	1.07883	0.08325	6.51227	2.70316	up	0.971855	0.108848	1.55168	0.633834	insig	0.945048	0.056888	1.93269	0.950611	insig	1.03265	0.098067	0.238271	-2.06933	down
Benzoylglycerol 3-glucuronide	1.11272	0.000574	0.289765	-1.78704	down	1.20985	0.019463	0.559451	-0.83792	insig	1.11123	0.002022	0.16211	-2.62496	down	1.11272	0.000574	3.45107	1.78704	up	0.874192	0.120773	0.820591	-0.28526	insig	1.16442	0.052131	1.46678	0.55265	insig	1.10944	0.000495	0.237779	-2.07231	down
4-O-(6'-O-Glucosylcaffeoyl)-3,4-dihydroxybenzyl alcohol	1.10001	0.000301	0.391946	-1.35127	down	1.1278	0.008606	0.445984	-1.16494	down	1.09167	9.44e-05	0.174802	-2.51621	down	1.10001	0.000301	2.55137	1.35127	up	0.764788	0.140835	0.60055	-0.73564	insig	0.293872	0.491454	1.34657	0.429292	insig	1.0007	0.00212	0.235383	-2.08692	down
p-Hydroxyphenyl 6-O-(E)-caffeoyl-β-D-allopyranoside*	1.08424	0.007405	0.405466	-1.30235	down	1.21798	0.01456	0.34235	-1.54646	down	1.10772	0.007566	0.138811	-2.84881	down	1.08424	0.007405	2.4663	1.30235	up	1.09629	0.017827	0.557924	-0.84186	insig	1.10542	0.076467	1.62969	0.704598	insig	1.09778	0.005175	0.226219	-2.14421	down
2,3-Butanediol 2-O-(6''-O-p-coumaroyl)glucoside	1.11883	0.012638	0.024801	-5.33347	down	1.22157	0.039758	6.06141	2.59965	up	1.08995	0.01299	0.150328	-2.73381	down	1.11883	0.012638	40.3212	5.33347	up	1.22725	0.00307	8.91602	3.1564	up	0.969529	0.095229	1.47095	0.556748	insig	1.1029	0.018799	0.221125	-2.17707	down
1,2,3,6-Tetrakis-O-galloyl-beta-D-glucose	1.118	0.005817	0.116299	-3.10409	down	1.23308	0.000352	0.305177	-1.71228	down	1.11086	0.004968	0.035492	-4.81637	down	1.118	0.005817	8.59851	3.10409	up	1.05367	0.119199	1.90133	0.927012	insig	1.23311	0.043342	6.23027	2.63929	up	1.08364	0.00164	0.221124	-2.17708	down
Dihydrocaffeoylglucose*	1.06687	0.029211	0.427113	-1.22731	down	1.16367	0.001781	0.253351	-1.98079	down	1.08096	0.012741	0.108209	-3.2081	down	1.06687	0.029211	2.3413	1.22731	up	1.1469	0.006932	0.494798	-1.01509	down	0.995837	0.042276	1.95302	0.965704	insig	1.09331	0.016101	0.211335	-2.2424	down
Neochlorogenic acid*	1.08408	0.003037	0.414678	-1.26994	down	1.22367	0.015958	0.17338	-2.52799	down	1.10983	3.71e-05	0.071897	-3.79792	down	1.08408	0.003037	2.41151	1.26994	up	1.14784	0.038228	0.499329	-1.00194	down	1.23482	0.00195	2.87996	1.52605	up	1.114	4.13e-06	0.207061	-2.27187	down
1,6-Di-O-Galloyl-D-Glucose	1.10629	0.024691	0.121587	-3.03993	down	0.902087	0.075111	0.609734	-0.71375	insig	1.08728	0.021601	0.074136	-3.75368	down	1.10629	0.024691	8.22454	3.03993	up	1.06342	0.057737	1.69881	0.764521	insig	1.12017	0.014571	2.78614	1.47827	up	1.08403	0.027642	0.206553	-2.27541	down
4-O-Feruloyl Aminogalactitol	1.11035	0.000792	0.380106	-1.39552	down	1.19037	0.002745	0.511384	-0.96752	insig	1.10535	0.000691	0.19438	-2.36304	down	1.11035	0.000792	2.63084	1.39552	up	1.13495	0.00498	0.542396	-0.88258	insig	0.230287	0.696478	1.06064	0.084938	insig	1.10371	0.000303	0.206168	-2.27811	down
6'-O-Feruloyl-D-sucrose	1.08375	0.032738	0.133467	-2.90544	down	0.71834	0.246769	0.697047	-0.52067	insig	1.10051	0.032111	0.093033	-3.42611	down	1.08375	0.032738	7.49247	2.90544	up	0.838827	0.114821	1.53981	0.622753	insig	1.1889	0.040446	2.20905	1.14342	up	1.08349	0.038786	0.205514	-2.28269	down
p-galloyl-oxyphenyl-β-D-glucoside	1.11326	0.004087	0.069095	-3.85528	down	1.14177	0.059107	3.40023	1.76563	up	1.06611	0.001071	0.234939	-2.08964	down	1.11326	0.004087	14.4729	3.85528	up	1.15478	0.025642	2.85029	1.51111	up	0.371058	0.507649	0.838263	-0.25453	insig	1.10174	0.002584	0.19694	-2.34417	down
2,3,4,5-tetrahydroxy-6-oxohexyl 4-hydroxybenzoate	1.11481	0.000388	0.419555	-1.25307	down	0.243038	0.763549	0.971328	-0.04197	insig	1.09341	0.000194	0.407526	-1.29504	down	1.11481	0.000388	2.38348	1.25307	up	1.21794	0.001066	0.465106	-1.10437	down	1.22451	0.019447	0.478835	-1.0624	down	1.1154	0.000718	0.195138	-2.35744	down
Picein	0.042824	0.993665	1.001	0.001443	insig	1.23792	0.012143	0.036965	-4.75769	down	1.11205	0.001753	0.037002	-4.75625	down	0.042824	0.993665	0.999	-0.00144	insig	1.21632	0.016807	0.192209	-2.37925	down	1.25771	0.001955	5.19975	2.37844	up	1.11469	0.001958	0.192401	-2.37781	down
Salicyloylsalicin	1.1146	1.26e-06	0.121138	-3.04528	down	0.296658	0.639866	0.923146	-0.11537	insig	1.10622	8.96e-07	0.111828	-3.16065	down	1.1146	1.26e-06	8.25506	3.04528	up	0.912178	0.150323	1.5485	0.630868	insig	0.99823	0.118039	1.67741	0.746238	insig	1.09875	0.000408	0.187582	-2.41441	down
2,5-Dihydroxybenzoic acid-5-O-glucoside	1.11012	0.02102	0.135171	-2.88714	down	1.07234	0.024344	0.799515	-0.3228	insig	1.10305	0.019725	0.108071	-3.20995	down	1.11012	0.02102	7.39804	2.88714	up	1.1884	0.001324	1.38123	0.465951	insig	1.22826	0.00062	1.72758	0.788753	insig	1.10258	0.023679	0.186702	-2.42119	down
6-[3-(benzoyloxy)-2-hydroxypropoxy]-3,4,5-trihydroxyoxane-2-carboxylic acid	1.11461	0.001055	0.224351	-2.15617	down	1.04835	0.02889	0.70325	-0.50789	insig	1.10611	0.000956	0.157775	-2.66406	down	1.11461	0.001055	4.4573	2.15617	up	0.959052	0.105421	0.82995	-0.2689	insig	0.846498	0.161528	1.18016	0.238986	insig	1.11518	0.002154	0.1862	-2.42507	down
5-O-Caffeoylshikimic acid	1.09783	0.010935	0.346311	-1.52986	down	1.22687	0.004606	0.169672	-2.55918	down	1.1074	0.007485	0.058759	-4.08904	down	1.09783	0.010935	2.88758	1.52986	up	1.16356	0.008385	0.530347	-0.91499	insig	1.22564	0.005617	3.12573	1.64419	up	1.10744	0.008724	0.183665	-2.44485	down
2-[4-ethoxy-3-(hydroxymethyl)phenoxy]-6-(hydroxymethyl)oxane-3,4,5-triol	1.02024	0.080696	0.448733	-1.15607	down	1.22028	0.009011	0.378967	-1.39985	down	1.09213	0.040163	0.170055	-2.55593	down	1.02024	0.080696	2.2285	1.15607	up	1.16206	0.003277	0.405009	-1.30397	down	0.210675	0.702026	1.06872	0.09588	insig	1.08336	0.038952	0.181741	-2.46005	down
3-Caffeoyl-1,5-quinolactone*	0.861905	0.093853	0.533292	-0.907	insig	1.20029	0.035819	0.151243	-2.72506	down	1.09265	0.03241	0.080657	-3.63206	down	0.861905	0.093853	1.87515	0.907002	insig	1.09778	0.046653	0.336366	-1.5719	down	1.05986	0.080412	2.22401	1.15316	up	1.06648	0.0368	0.179381	-2.4789	down
2-O-Caffeoylmalic acid	1.09947	0.000234	0.170719	-2.5503	down	1.09744	0.097511	0.475685	-1.07192	down	1.11095	4.55e-05	0.081209	-3.62222	down	1.09947	0.000234	5.85757	2.5503	up	0.099301	0.880625	1.04145	0.058595	insig	1.12361	0.088797	2.18937	1.13052	up	1.0947	0.000272	0.177796	-2.49171	down
Propyl 4-hydroxybenzoate	1.11089	0.000447	0.259511	-1.94613	down	0.663633	0.322001	0.787062	-0.34545	insig	1.08248	0.002217	0.204252	-2.29158	down	1.11089	0.000447	3.85339	1.94613	up	1.07533	0.05024	0.678317	-0.55997	insig	0.341588	0.567397	0.861834	-0.21452	insig	1.11481	1.6e-06	0.176031	-2.5061	down
4-Hydroxybenzoyl caffeoyl rhamnoside	1.08496	0.000909	0.356106	-1.48962	down	1.20754	0.025312	0.306785	-1.7047	down	1.10964	0.003247	0.109248	-3.19432	down	1.08496	0.000909	2.80815	1.48962	up	1.14487	0.042894	0.489377	-1.03098	down	1.18708	0.007403	1.59518	0.673718	insig	1.11292	0.003319	0.17427	-2.5206	down
3-hydroxy-2-{[3-(4-hydroxyphenyl)prop-2-enoyl]oxy}propanoic acid	0.976677	0.063171	0.818156	-0.28955	insig	1.04281	0.049276	0.583383	-0.77748	insig	0.999252	0.009446	0.477299	-1.06704	insig	0.976677	0.063171	1.22226	0.289552	insig	1.21976	1.1e-05	0.212579	-2.23393	down	1.1651	0.062258	0.36439	-1.45645	down	1.10911	0.002069	0.173923	-2.52348	down
2-O-(4-Hydroxybenzoyl)-6-O-(galloyl)-beta-D-glucopyranose*	1.11024	0.0068	0.066467	-3.91121	down	1.04751	0.031822	1.79835	0.846677	insig	1.10544	0.007899	0.119531	-3.06454	down	1.11024	0.0068	15.045	3.91121	up	1.15083	0.002909	2.60398	1.38072	up	1.09655	0.022668	1.44798	0.534043	insig	1.10964	0.009046	0.173079	-2.53049	down
Cimidahurinine*	1.11838	0.000163	0.684432	-0.54702	insig	1.21629	0.003454	0.488806	-1.03266	down	1.10227	0.000245	0.334555	-1.57969	down	1.11838	0.000163	1.46107	0.547021	insig	1.22683	6.31e-07	0.247209	-2.01619	down	1.22246	0.015277	0.505741	-0.98353	insig	1.11615	2.9e-06	0.169198	-2.56321	down
2-(4-Hydroxyphenyl)propanoic acid	1.09044	0.00031	0.052889	-4.24088	down	1.18226	0.107592	0.091501	-3.45006	down	1.11228	0.001467	0.004839	-7.69094	down	1.09044	0.00031	18.9074	4.24088	up	1.06537	0.015809	3.12033	1.6417	up	1.25861	0.001124	34.1014	5.09176	up	1.11538	0.001754	0.165032	-2.59918	down
Nobotanin D	1.07072	4.1e-05	0.068154	-3.87506	down	0.082211	0.825623	0.916481	-0.12582	insig	1.10796	0.000671	0.062462	-4.00088	down	1.07072	4.1e-05	14.6726	3.87506	up	0.932495	0.044742	2.39109	1.25767	insig	1.21977	0.000656	2.60899	1.38349	up	1.11593	0.001127	0.162963	-2.61739	down
Galloyl xylosyl rhamnosyl gallic acid	0.937531	0.089016	2.00927	1.00667	insig	0.531114	0.374518	0.760163	-0.39562	insig	0.622529	0.253518	1.52737	0.61105	insig	0.937531	0.089016	0.497694	-1.00667	insig	1.21469	0.033215	0.079199	-3.65838	down	1.22589	0.055495	0.104187	-3.26276	down	1.10871	0.016083	0.159132	-2.65171	down
1-O-Feruloyl-beta-D-glucose*	1.10751	0.004135	0.137842	-2.85892	down	1.15578	0.025902	0.340752	-1.5532	down	1.10536	0.004869	0.04697	-4.41212	down	1.10751	0.004135	7.2547	2.85892	up	0.419437	0.495995	1.15283	0.205176	insig	1.19171	0.025868	3.38318	1.75838	up	1.10181	0.00374	0.158908	-2.65374	down
1,4-dimethyl 2-{[3-(4-hydroxy-3-methoxyphenyl)prop-2-enoyl]oxy}butanedioate*	1.10924	0.001594	0.136523	-2.87278	down	1.2269	0.026596	0.158293	-2.65933	down	1.112	0.002997	0.021611	-5.53212	down	1.10924	0.001594	7.32477	2.87278	up	0.560413	0.422363	1.14328	0.193181	insig	1.25697	0.0035	7.22258	2.85251	up	1.11369	0.00342	0.156084	-2.6796	down
Allyl salicylate	1.11166	0.017195	0.155587	-2.68421	down	-	-	-	-	-	1.10312	0.017195	0.155587	-2.68421	down	1.11166	0.017195	6.42728	2.68421	up	-	-	-	-	-	-	-	-	-	-	1.10785	0.017195	0.155587	-2.68421	down
1-O-Salicyloyl-β-D-glucose*	1.11301	0.000148	0.427262	-1.22681	down	1.15421	0.0099	0.739831	-0.43473	insig	1.10814	0.000218	0.316102	-1.66154	down	1.11301	0.000148	2.34048	1.22681	up	1.22424	0.004102	0.35584	-1.4907	down	1.24975	0.00592	0.480975	-1.05597	down	1.11665	0.000966	0.152037	-2.7175	down
4-Hydroxybenzoic acid glucoside*	1.113	8.77e-05	0.442331	-1.1768	down	1.15074	0.006837	0.696427	-0.52196	insig	1.10546	4.06e-05	0.308051	-1.69876	down	1.113	8.77e-05	2.26075	1.1768	up	1.22465	0.003723	0.339357	-1.55912	down	1.2398	0.012534	0.487283	-1.03717	down	1.11671	0.000771	0.150108	-2.73593	down
(2e)-3-(4-{[(2s,3r,4s,5s,6r)-3,4,5-trihydroxy-6-({[(2e)-3-(4-hydroxyphenyl)prop-2-enoyl]oxy}methyl)oxan-2-yl]oxy}phenyl)prop-2-enoic acid	0.958653	0.016031	0.444829	-1.16868	insig	1.2223	0.04461	0.060645	-4.04348	down	1.11069	0.010952	0.026976	-5.21216	down	0.958653	0.016031	2.24805	1.16868	insig	1.10513	0.080845	0.336627	-1.57078	down	1.25306	0.012069	5.55081	2.4727	up	1.10624	0.013096	0.149741	-2.73946	down
Cryptochlorogenic acid (4-O-Caffeoylquinic acid)*	1.07685	0.002951	0.291818	-1.77686	down	1.20351	0.046991	0.20751	-2.26875	down	1.11137	0.000155	0.060555	-4.04561	down	1.07685	0.002951	3.4268	1.77686	up	1.0582	0.106341	0.505471	-0.9843	insig	1.2367	0.004549	2.43589	1.28445	up	1.11467	1.58e-05	0.147505	-2.76116	down
2,6-Di-(4-hydroxycinnamoyl)glucoside	1.03212	0.01679	0.494912	-1.01476	down	1.0994	0.017378	0.235137	-2.08843	down	1.0553	0.000714	0.116372	-3.10318	down	1.03212	0.01679	2.02056	1.01476	up	1.172	0.03155	0.297428	-1.74939	down	0.504056	0.477333	1.26491	0.339039	insig	1.10989	1.48e-05	0.147201	-2.76414	down
1-O-Gentisoyl-β-D-glucoside	1.12041	6.24e-08	0.111248	-3.16815	down	1.23973	0.001599	0.187443	-2.41547	down	1.11241	5.07e-06	0.020853	-5.58362	down	1.12041	6.24e-08	8.98891	3.16815	up	1.1838	0.00185	1.32062	0.401209	insig	1.25854	0.000543	7.0454	2.81668	up	1.11694	7.37e-09	0.146916	-2.76694	down
2-Feruloyl-6-(4-hydroxycinnamoyl)glucoside	1.11899	0.001405	0.191845	-2.38199	down	1.03075	0.034935	0.386874	-1.37007	down	1.07602	5.92e-05	0.07422	-3.75205	down	1.11899	0.001405	5.21255	2.38199	up	0.971916	0.088296	0.749609	-0.41579	insig	0.905171	0.088848	1.93761	0.954276	insig	1.10919	0.000266	0.143809	-2.79778	down
4-Hydroxybenzoyl-1-O-(6''-O-galloyl)glucoside*	1.11904	0.004717	0.059739	-4.06519	down	1.20563	0.003185	1.52732	0.611007	insig	1.11059	0.005107	0.09124	-3.45418	down	1.11904	0.004717	16.7396	4.06519	up	1.19788	0.014524	2.36664	1.24284	up	1.17142	0.046843	1.54954	0.631835	insig	1.1104	0.004674	0.14138	-2.82235	down
4-(beta-D-glucosyloxy)benzoic acid	1.12001	0.000216	0.347225	-1.52606	down	1.01881	0.079173	0.8148	-0.29548	insig	1.10492	1.63e-05	0.282919	-1.82154	down	1.12001	0.000216	2.87998	1.52606	up	1.22778	0.000175	0.385449	-1.37539	down	1.23507	0.017471	0.473059	-1.07991	down	1.11696	0.000295	0.133837	-2.90145	down
L-Malic acid-2-O-gallate	1.10615	0.015666	0.287304	-1.79935	down	1.17529	0.032651	1.85689	0.892885	insig	1.02344	0.020923	0.533491	-0.90646	insig	1.10615	0.015666	3.48063	1.79935	up	1.17233	0.001349	0.443088	-1.17434	down	1.23119	0.009558	0.238619	-2.06722	down	1.10495	0.009829	0.127301	-2.97368	down
DL-3-Phenyllactic acid	1.11694	0.009408	0.126958	-2.97758	down	1.21531	0.050532	6.42762	2.68428	up	0.548304	0.386262	0.816035	-0.2933	insig	1.11694	0.009408	7.87664	2.97758	up	-	-	-	-	-	1.23353	0.050532	0.155579	-2.68428	down	1.11318	0.009408	0.126958	-2.97758	down
1-(4-Hydroxybenzoyl)Glucose; 25545-07-7	1.11365	0.000772	0.309577	-1.69163	down	1.12704	0.01931	0.732411	-0.44928	insig	1.10865	0.001249	0.226737	-2.14091	down	1.11365	0.000772	3.23022	1.69163	up	1.21325	0.003633	0.392294	-1.34999	down	1.22747	0.002726	0.53562	-0.90072	insig	1.11515	0.00147	0.121445	-3.04163	down
1-O-Feruloyl-beta-D-glucopyranose	1.05916	0.037857	0.177306	-2.49568	down	1.07756	0.070009	0.35311	-1.50181	down	1.09148	0.032565	0.062609	-3.99749	down	1.05916	0.037857	5.63995	2.49568	up	0.671596	0.24876	0.668471	-0.58106	insig	0.959356	0.125089	1.8931	0.920747	insig	1.0808	0.035222	0.118524	-3.07675	down
3-O-Galloyl-Glucose*	1.11956	0.000537	0.163099	-2.61618	down	1.17553	0.003325	0.620318	-0.68892	insig	1.10999	0.000345	0.101173	-3.3051	down	1.11956	0.000537	6.13123	2.61618	up	1.07206	0.029619	0.706172	-0.50191	insig	0.602674	0.357322	1.1384	0.187013	insig	1.11279	0.000144	0.115176	-3.11808	down
4-Hydroxybenzoate	0.85181	0.075072	0.314871	-1.66717	insig	1.08423	0.304402	0.047172	-4.40592	down	1.11168	0.006436	0.014853	-6.07309	down	0.85181	0.075072	3.17591	1.66717	insig	0.411611	0.454914	0.360162	-1.47328	insig	1.25858	0.000821	7.63507	2.93264	up	1.11412	0.007868	0.113405	-3.14045	down
2,6-Di-Feruloyl glucoside	1.11937	0.012567	0.010478	-6.57654	down	-	-	-	-	-	1.11085	0.012567	0.010478	-6.57654	down	1.11937	0.012567	95.4415	6.57655	up	1.15911	0.150035	10.3844	3.37634	up	1.18708	0.150035	10.3844	3.37634	up	1.05765	0.008306	0.108804	-3.2002	down
3,5-Dihydroxy-4-methoxybenzoic acid; 4-O-Methylgallic Acid*	1.10761	0.042558	0.037558	-4.73473	down	0.922275	0.093619	0.572586	-0.80444	insig	1.09353	0.041185	0.021505	-5.53916	down	1.10761	0.042558	26.6253	4.73473	up	1.1982	0.009782	2.84476	1.50831	up	1.19398	0.002423	4.96827	2.31274	up	1.08857	0.048708	0.106844	-3.22642	down
Methyl gallate*	1.10952	0.039227	0.0305	-5.03506	down	0.770499	0.225945	0.825275	-0.27705	insig	1.10309	0.038846	0.025171	-5.31211	down	1.10952	0.039227	32.7871	5.03506	up	1.14798	0.075816	3.44499	1.7845	up	1.20455	0.068767	4.17435	2.06155	up	1.07744	0.044061	0.105071	-3.25056	down
4-(2,6-Dihydroxybenzoyl)-3-Formyl-5-Hydroxybenzoic acid	0.974802	0.10671	0.421347	-1.24692	insig	1.1787	0.001217	0.28904	-1.79066	down	1.06853	0.049712	0.121786	-3.03758	down	0.974802	0.10671	2.37334	1.24692	insig	1.12785	0.002177	0.245137	-2.02834	down	0.349298	0.688942	0.84811	-0.23768	insig	1.05873	0.046709	0.103288	-3.27526	down
6-O-Galloyl-β-D-glucose*	1.10708	0.003247	0.120412	-3.05395	down	1.22789	0.027376	0.113071	-3.1447	down	1.11188	0.004288	0.013615	-6.19865	down	1.10708	0.003247	8.3048	3.05395	up	0.546906	0.360136	0.800091	-0.32176	insig	1.24181	0.029576	7.07603	2.82294	up	1.10497	0.00363	0.096341	-3.37571	down
5-O-Galloyl-D-hamamelose*	1.11148	0.000398	0.10321	-3.27634	down	0.344961	0.552983	0.897263	-0.1564	insig	1.1097	0.001098	0.092607	-3.43274	down	1.11148	0.000398	9.68894	3.27634	up	0.208523	0.676194	0.932858	-0.10027	insig	0.35096	0.643171	1.03967	0.056126	insig	1.11658	0.001532	0.096281	-3.37661	down
Brevifolin[Geranium]	1.11554	0.001036	0.034686	-4.84951	down	0.269721	0.734686	1.06453	0.090215	insig	1.11075	0.001194	0.036924	-4.75929	down	1.11554	0.001036	28.8301	4.84951	up	1.15702	0.004907	2.69482	1.43019	up	1.21809	0.009585	2.53147	1.33997	up	1.1139	0.000924	0.093472	-3.41932	down
3-O-Methylgallate	1.10414	0.042085	0.031547	-4.98635	down	0.842147	0.215281	0.650136	-0.62119	insig	1.10173	0.041296	0.02051	-5.60754	down	1.10414	0.042085	31.6987	4.98635	up	1.1299	0.028181	2.90677	1.53942	up	1.22442	0.029142	4.47101	2.1606	up	1.08774	0.047046	0.0917	-3.44693	down
β-Oxoacteoside	0.766058	0.198913	0.584062	-0.77581	insig	1.22953	0.022614	0.156308	-2.67754	down	1.0904	0.056364	0.091293	-3.45335	down	0.766058	0.198913	1.71215	0.775807	insig	1.21765	0.022614	0.156308	-2.67754	down	-	-	-	-	-	1.09505	0.056364	0.091293	-3.45335	down
1-O-Galloyl-4,6-HHDP-glucose	1.1198	0.002746	0.063537	-3.97627	down	1.11804	0.015486	0.746696	-0.42141	insig	1.11078	0.00261	0.047443	-4.39767	down	1.1198	0.002746	15.7389	3.97627	up	0.928893	0.177682	1.41052	0.496223	insig	1.13388	0.075105	1.88901	0.91763	insig	1.10904	0.001741	0.08962	-3.48004	down
4-O-(6'-O-Glucosylcaffeoyl)-4-hydroxybenzoic acid	1.11104	0.007712	0.13406	-2.89905	down	0.966864	0.067203	0.640584	-0.64254	insig	1.10174	0.007198	0.085877	-3.54159	down	1.11104	0.007712	7.45934	2.89905	up	0.907353	0.088996	0.663837	-0.5911	insig	0.092754	0.876329	1.0363	0.051441	insig	1.10475	0.007024	0.088994	-3.49015	down
Glucosyringic acid	1.09133	7.47e-05	0.13244	-2.91659	down	1.17541	0.085221	0.184871	-2.43541	down	1.10909	0.0014	0.024484	-5.352	down	1.09133	7.47e-05	7.55061	2.91659	up	0.673768	0.325	0.667536	-0.58308	insig	1.20554	0.02789	3.61082	1.85232	up	1.11007	0.0007	0.088408	-3.49968	down
Moracin Y	1.12066	0.00071	0.083712	-3.57842	down	1.231	0.018535	6.29054	2.65318	up	1.04336	0.008558	0.526593	-0.92524	insig	1.12066	0.00071	11.9457	3.57843	up	-	-	-	-	-	1.24875	0.018535	0.158969	-2.65318	down	1.11693	0.00071	0.083712	-3.57842	down
3-Hydroxybenzoate	1.10016	0.024319	0.153552	-2.7032	down	1.14196	0.053271	0.506757	-0.98063	insig	1.10466	0.022075	0.077814	-3.68383	down	1.10016	0.024319	6.51243	2.7032	up	1.09755	0.051823	0.531473	-0.91193	insig	0.217765	0.723589	1.04877	0.068702	insig	1.10774	0.022071	0.081609	-3.61513	down
2-[3-[3-(3,4-dihydroxyphenyl)prop-2-enoyloxy]-4-hydroxy-5-oxooxolan-2-yl]-2-hydroxyacetic acid	1.09697	0.000215	0.313833	-1.67193	down	1.22623	0.02216	0.187413	-2.41571	down	1.11143	0.001363	0.058816	-4.08764	down	1.09697	0.000215	3.18641	1.67193	up	1.19371	0.021366	0.252843	-1.98368	down	0.937717	0.161778	1.34912	0.432024	insig	1.1118	0.000775	0.079351	-3.65562	down
1-Caffeoyl-beta-D-glucose*	1.03356	0.047468	0.568602	-0.81451	insig	1.23907	0.003205	0.137489	-2.86262	down	1.10866	0.012943	0.078176	-3.67713	down	1.03356	0.047468	1.7587	0.814509	insig	1.22704	0.003205	0.137489	-2.86262	down	-	-	-	-	-	1.11339	0.012943	0.078176	-3.67713	down
Specnuezhenide	1.11001	0.015122	0.080106	-3.64195	down	1.22815	0.02725	0.145509	-2.78082	down	1.11097	0.013757	0.011656	-6.42277	down	1.11001	0.015122	12.4835	3.64195	up	0.149497	0.824664	0.953294	-0.06901	insig	1.24522	0.026835	6.55143	2.71181	up	1.106	0.015084	0.076364	-3.71096	down
1-O-p-Coumaroyl-3-O-galloyl-4,6-(S)-HHDP-β-D-glucose	1.11848	0.001929	0.042577	-4.55378	down	1.15847	0.021156	0.500072	-0.99979	insig	1.11076	0.001962	0.021292	-5.55357	down	1.11848	0.001929	23.4868	4.55378	up	0.710729	0.271247	1.72104	0.783283	insig	1.09851	0.125593	3.44159	1.78307	up	1.08802	0.000434	0.073277	-3.7705	down
3-O-Feruloyl Aminogalactitol	1.11553	0.003017	0.22921	-2.12526	down	1.17073	0.000729	0.208612	-2.2611	down	1.09421	0.001583	0.047816	-4.38636	down	1.11553	0.003017	4.36281	2.12526	up	1.1997	0.000682	0.318801	-1.64927	down	0.789381	0.222235	1.5282	0.61183	insig	1.11204	0.002401	0.073072	-3.77453	down
6-O-Dihydrocaffeoylglucose	1.1138	0.000582	0.117509	-3.08916	down	0.998975	0.095175	0.687857	-0.53982	insig	1.11052	0.001331	0.080829	-3.62898	down	1.1138	0.000582	8.50999	3.08916	up	1.09885	0.05695	0.586495	-0.76981	insig	0.851996	0.153951	0.852641	-0.22999	insig	1.11567	0.001401	0.068918	-3.85897	down
Ferulic β-glucoside	0.565296	0.351511	1.2503	0.322271	insig	1.1851	0.019876	0.348151	-1.52222	down	0.985012	0.086208	0.435292	-1.19994	insig	0.565296	0.351511	0.79981	-0.32227	insig	1.22506	0.01417	0.054547	-4.19637	down	1.24873	0.017826	0.156675	-2.67415	down	1.10743	0.038191	0.068199	-3.8741	down
3-[3-(3,4-Dihydroxyphenyl)prop-2-enoyloxy]-2,4-dihydroxy-7-(hydroxymethyl)-6,8-dioxabicyclo[3.2.1]octane-5-carboxylic acid	1.11568	0.008407	0.090276	-3.46951	down	0.966998	0.006667	0.235675	-2.08513	insig	1.04887	0.006949	0.021276	-5.55464	down	1.11568	0.008407	11.0771	3.46951	up	0.65478	0.297264	0.716543	-0.48087	insig	0.829733	0.126923	3.04039	1.60426	insig	1.0863	0.006312	0.064687	-3.95038	down
4,6-(S)-Hexahydroxydiphenoyl-D-glucose*	1.12034	0.00117	0.078706	-3.66739	down	1.16018	0.007994	0.688327	-0.53883	insig	1.11096	0.001021	0.054175	-4.20622	down	1.12034	0.00117	12.7056	3.66739	up	0.795017	0.228011	0.808842	-0.30607	insig	0.563916	0.402394	1.17508	0.232765	insig	1.11166	0.000567	0.06366	-3.97346	down
2,3-O-(S)-hexahydroxydiphenoyl-D-glucose*	1.11684	0.000695	0.075483	-3.7277	down	1.09737	0.085738	0.655103	-0.61021	insig	1.11206	0.001184	0.049449	-4.33791	down	1.11684	0.000695	13.248	3.7277	up	0.660009	0.300159	0.799876	-0.32215	insig	0.641111	0.3737	1.22099	0.288055	insig	1.11054	0.000544	0.060377	-4.04985	down
Semivioxanthin-9-O-Glucoside	1.11897	0.006773	0.059872	-4.06197	down	-	-	-	-	-	1.11053	0.006773	0.059872	-4.06197	down	1.11897	0.006773	16.7022	4.06197	up	-	-	-	-	-	-	-	-	-	-	1.11528	0.006773	0.059872	-4.06197	down
5-Acetylsalicylic acid	1.11682	0.016837	0.059763	-4.06461	down	-	-	-	-	-	1.10848	0.016837	0.059763	-4.06461	down	1.11682	0.016837	16.7328	4.06461	up	-	-	-	-	-	-	-	-	-	-	1.11321	0.016837	0.059763	-4.06461	down
3-O-p-Coumaroylquinic acid	1.11837	0.00917	0.05943	-4.07268	down	-	-	-	-	-	1.11	0.00917	0.05943	-4.07268	down	1.11837	0.00917	16.8266	4.07268	up	-	-	-	-	-	-	-	-	-	-	1.11474	0.00917	0.05943	-4.07268	down
Protocatechuic acid 4-O-(2''-O-Vanilloyl)Glucoside	1.11998	0.003647	0.059057	-4.08175	down	-	-	-	-	-	1.11157	0.003647	0.059057	-4.08175	down	1.11998	0.003647	16.9328	4.08175	up	-	-	-	-	-	-	-	-	-	-	1.11632	0.003647	0.059057	-4.08175	down
2-Caffeoyl-6-(4-hydroxycinnamoyl)glucoside	1.11617	0.019688	0.056793	-4.13814	down	-	-	-	-	-	1.10782	0.019688	0.056793	-4.13814	down	1.11617	0.019688	17.6078	4.13814	up	-	-	-	-	-	-	-	-	-	-	1.11255	0.019688	0.056793	-4.13814	down
2-(2,3,4-Trimethoxyphenylpropionyl)-6-(p-coumaroyl)glucoside	1.11966	0.004787	0.05571	-4.16593	down	-	-	-	-	-	1.11124	0.004787	0.05571	-4.16593	down	1.11966	0.004787	17.9502	4.16593	up	-	-	-	-	-	-	-	-	-	-	1.11599	0.004787	0.05571	-4.16593	down
Citrusin C; Eugenol Glucoside	1.10632	0.057058	0.051631	-4.27561	down	-	-	-	-	-	1.09816	0.057058	0.051631	-4.27561	down	1.10632	0.057058	19.3681	4.27561	up	-	-	-	-	-	-	-	-	-	-	1.10284	0.057058	0.051631	-4.27561	down
Gentisic acid 2-O-(6''-O-p-coumaroyl)Glucoside	1.11789	9.51e-06	0.13549	-2.88374	down	1.23158	0.00561	0.148386	-2.75257	down	1.11129	0.000226	0.020105	-5.63631	down	1.11789	9.51e-06	7.38061	2.88374	up	1.15319	0.002989	0.379512	-1.39778	down	1.16629	0.058321	2.5576	1.35479	up	1.11025	1.45e-05	0.05142	-4.28152	down
1-O-(p-coumaroyl) 3-Hydroxy-3-methylglutaric acid	1.1204	0.000193	0.065853	-3.9246	down	1.2287	0.000445	0.43386	-1.2047	down	1.11198	0.000213	0.028571	-5.1293	down	1.1204	0.000193	15.1852	3.9246	up	1.13718	0.008137	0.776367	-0.36519	insig	1.23182	0.001471	1.78944	0.839509	insig	1.11669	0.000195	0.051126	-4.28979	down
(S)-Mandelate	1.11794	0.013444	0.050763	-4.30008	down	-	-	-	-	-	1.10952	0.013444	0.050763	-4.30008	down	1.11794	0.013444	19.6995	4.30008	up	-	-	-	-	-	-	-	-	-	-	1.11426	0.013444	0.050763	-4.30008	down
Salviaplebeiaside	1.10783	0.009623	0.093493	-3.41899	down	0.882452	0.110231	0.586892	-0.76883	insig	1.09775	0.009392	0.05487	-4.18783	down	1.10783	0.009623	10.6959	3.41899	up	1.01742	0.086022	0.54179	-0.8842	insig	0.123799	0.757372	0.923151	-0.11536	insig	1.11084	0.009766	0.050654	-4.30319	down
3-Prenyl-4-O-glucosyloxy-4-hydroxybenzoic acid	0.881038	0.094047	0.468447	-1.09404	insig	0.420552	0.522092	0.815657	-0.29397	insig	0.939019	0.071607	0.382092	-1.38801	insig	0.881038	0.094047	2.13471	1.09404	insig	1.20956	0.04958	0.106701	-3.22835	down	1.23231	0.047533	0.130816	-2.93439	down	1.10465	0.039509	0.049984	-4.32239	down
1,2-Di-O-galloyl-4-O-Cinnamoyl-β-D-glucose	1.12074	0.000679	0.041439	-4.59285	down	-	-	-	-	-	1.11226	0.000679	0.041439	-4.59285	down	1.12074	0.000679	24.1316	4.59285	up	-	-	-	-	-	-	-	-	-	-	1.11702	0.000679	0.041439	-4.59285	down
Salicylic acid-2-O-glucoside	1.12026	0.000442	0.04839	-4.36916	down	1.2133	0.001511	0.472916	-1.08034	down	1.11173	0.000454	0.022884	-5.4495	down	1.12026	0.000442	20.6656	4.36916	up	1.08927	0.034278	0.804366	-0.31408	insig	1.21654	0.001178	1.70086	0.766267	insig	1.1169	0.000477	0.038923	-4.68324	down
1,6-Di-O-galloyl-2-O-Cinnamoyl-β-D-glucose	1.12051	0.001857	0.038471	-4.7001	down	-	-	-	-	-	1.11202	0.001857	0.038471	-4.7001	down	1.12051	0.001857	25.9938	4.7001	up	-	-	-	-	-	-	-	-	-	-	1.11678	0.001857	0.038471	-4.7001	down
Methyl caffeate	1.11831	0.011227	0.038045	-4.71616	down	-	-	-	-	-	1.10987	0.011227	0.038045	-4.71616	down	1.11831	0.011227	26.2848	4.71616	up	-	-	-	-	-	-	-	-	-	-	1.11462	0.011227	0.038045	-4.71616	down
Feruloylsinapoyltartaric acid	1.119	0.009144	0.037207	-4.74829	down	-	-	-	-	-	1.11048	0.009144	0.037207	-4.74829	down	1.119	0.009144	26.8768	4.74829	up	-	-	-	-	-	-	-	-	-	-	1.11523	0.009144	0.037207	-4.74829	down
Protocatechuic acid 4-O-(6''-O-p-Coumaroyl)Glucoside	1.11461	0.007797	0.039262	-4.67071	down	1.23034	0.028313	0.105226	-3.24844	down	1.11185	0.00748	0.004131	-7.91915	down	1.11461	0.007797	25.4697	4.67071	up	0.337836	0.730054	0.885492	-0.17545	insig	1.21074	0.097003	8.41517	3.07299	up	1.1008	0.007304	0.034767	-4.84616	down
2,3-dihydroxy-1-(4-hydroxyphenyl)propan-1-one	1.11268	0.011811	0.060774	-4.04041	down	1.14158	0.060596	0.481569	-1.05419	down	1.1095	0.011446	0.029267	-5.0946	down	1.11268	0.011811	16.4545	4.04041	up	1.10479	0.078645	0.541398	-0.88524	insig	0.707426	0.25868	1.12424	0.168949	insig	1.11435	0.011537	0.032903	-4.92565	down
Phenylpyruvate	1.11819	0.015742	0.0313	-4.99771	down	1.20648	0.070511	6.68546	2.74103	up	1.06161	0.013434	0.209253	-2.25668	down	1.11819	0.015742	31.9492	4.99771	up	-	-	-	-	-	1.22433	0.070511	0.149578	-2.74103	down	1.11457	0.015742	0.0313	-4.99771	down
Benzoyl-Beta-D-Glucoside	1.11677	0.002628	0.043648	-4.51793	down	1.18567	0.013484	0.23508	-2.08877	down	1.10836	0.002624	0.010261	-6.6067	down	1.11677	0.002628	22.9104	4.51793	up	0.976508	0.119495	0.707163	-0.49988	insig	1.1916	0.001736	3.00818	1.58889	up	1.1165	0.002756	0.030866	-5.01782	down
Helecin	1.11894	0.0041	0.033012	-4.92088	down	1.13809	0.005379	0.388196	-1.36514	down	1.10742	0.003953	0.012815	-6.28603	down	1.11894	0.0041	30.2924	4.92089	up	0.730234	0.23739	0.857613	-0.2216	insig	1.1255	0.006647	2.20923	1.14354	up	1.11586	0.004094	0.028311	-5.14249	down
Eutigoside A	1.11711	0.004821	0.039309	-4.66901	down	1.19834	0.033883	0.401858	-1.31524	down	1.11173	0.004738	0.015796	-5.98425	down	1.11711	0.004821	25.4397	4.66901	up	0.794175	0.130421	0.63843	-0.6474	insig	0.742116	0.250906	1.58869	0.667842	insig	1.10498	0.004586	0.025096	-5.31641	down
Sesquimarocanol B	1.11365	0.003858	0.015519	-6.00979	down	0.786963	0.219725	0.590017	-0.76117	insig	1.10804	0.003889	0.009157	-6.77096	down	1.11365	0.003858	64.436	6.00979	up	0.568601	0.321573	1.48674	0.572151	insig	0.998008	0.114089	2.51982	1.33332	insig	1.10469	0.0038	0.023073	-5.43764	down
Robustaside A;[6'-p-Coumarylarbutin]	1.1133	0.002785	0.021991	-5.50695	down	0.870845	0.190117	0.598331	-0.74098	insig	1.11093	0.002894	0.013158	-6.24793	down	1.1133	0.002785	45.4733	5.50695	up	0.473648	0.470273	0.758462	-0.39885	insig	0.275282	0.543798	1.26763	0.342133	insig	1.10406	0.002741	0.016679	-5.9058	down
Feruloylsuccinic acid dimethyl ester*	1.07564	0.002046	0.130872	-2.93378	down	1.19528	0.0883	0.107525	-3.21726	down	1.11175	0.005656	0.014072	-6.15104	down	1.07564	0.002046	7.64108	2.93378	up	1.18319	0.0883	0.107525	-3.21726	down	-	-	-	-	-	1.1165	0.005656	0.014072	-6.15104	down
gentisic acid 5-O-β-D-(6'-O-galloyl)-gluco-pyranoside	1.12078	0.000346	0.012182	-6.35915	down	1.19425	0.003003	0.557249	-0.8436	insig	1.11179	0.000339	0.006788	-7.20275	down	1.12078	0.000346	82.0907	6.35915	up	0.482765	0.638324	0.852851	-0.22963	insig	0.631313	0.384896	1.53046	0.61397	insig	1.10856	0.000235	0.010389	-6.58878	down
Vanillate	1.10608	0.01841	0.126117	-2.98716	down	0.227579	0.923501	0.965093	-0.05126	insig	1.045	0.01312	0.121715	-3.03842	down	1.10608	0.01841	7.92914	2.98716	up	1.22323	0.015972	0.079891	-3.64583	down	1.19668	0.103021	0.08278	-3.59457	down	1.1156	0.015355	0.010076	-6.633	down
5-Galloyl-6-O-Benzoyl Glucose	0.998553	0.020608	0.463792	-1.10845	insig	1.13409	0.028168	0.166124	-2.58967	down	1.06542	0.010438	0.077047	-3.69812	down	0.998553	0.020608	2.15614	1.10845	insig	1.22494	0.02851	0.014561	-6.10174	down	1.19258	0.129381	0.087652	-3.51207	down	1.11602	0.012232	0.006753	-7.21019	down
3-(4-hydroxyphenyl)-3-oxopropyl beta-D-glucopyranoside	1.1068	0.004396	0.017107	-5.86927	down	0.578581	0.355691	0.602699	-0.73049	insig	1.09952	0.004489	0.01031	-6.59976	down	1.1068	0.004396	58.4555	5.86927	up	1.04176	0.164247	0.308016	-1.69892	down	0.776554	0.227251	0.511061	-0.96843	insig	1.11613	0.004505	0.005269	-7.56819	down
Protocatechuic acid 4-O-(6''-O-Galloy)Glucoside	1.0604	4.79e-05	0.065504	-3.93228	down	1.13449	0.224548	0.076431	-3.70971	down	1.1123	0.001282	0.005006	-7.64199	down	1.0604	4.79e-05	15.2663	3.93228	up	1.12284	0.224548	0.076431	-3.70971	down	-	-	-	-	-	1.11705	0.001282	0.005006	-7.64199	down
1-Galloyl-6-O-Benzoyl Glucose	1.1206	0.003868	0.004389	-7.83192	down	1.24071	2.7e-05	0.177854	-2.49123	down	1.11226	0.00384	0.000781	-10.3232	down	1.1206	0.003868	227.847	7.83192	up	0.138468	0.787224	1.02917	0.041486	insig	1.25207	0.012145	5.78661	2.53272	up	1.11633	0.003868	0.004517	-7.79044	down
3,4'-Dihydroxypropiophenone glucoside	1.10286	0.015646	0.020584	-5.60231	down	0.972468	0.141004	0.362088	-1.46559	insig	1.10929	0.015388	0.007453	-7.0679	down	1.10286	0.015646	48.5808	5.60231	up	1.19287	0.074803	0.056205	-4.15317	down	1.24496	0.025513	0.155224	-2.68758	down	1.11644	0.015204	0.001157	-9.75548	down

## Sheet: Table S3
Table S3: Hierarchical cluster analysis (HCA) – Compound identifiers and assigned nomenclature for phenolic acid metabolites.
Compounds	New HCA names
butyl 2-(2,5-dihydroxyphenyl)acetate
Methyl 2-O-(4-hydroxybenzoyl)-2,4,6-trihydroxyphenylacetate	PA1
Awsoniaside B
trans-Cinnamoyl beta-D-glucoside
Ferulic acid methyl ester
1-O-Caffeoyl Galactonic Acid
6-[4-(Acetyloxymethyl)phenoxy]-4-hydroxyoxane-2-carboxylic acid	PA2
Theogallin*
4-O-Galloylquinic Acid*
2,4-Dihydroxy-6-pentylbenzoate
1-O-p-Coumaroyl Galactonic Acid
3-O-p-Coumaroyl Galactonic Acid
5-O-p-Coumaroyl Galactonic Acid
mudanoside B*
1-O-Vanilloyl-beta-D-glucose
4-(4'-hydroxyphenyl)-2-butanone 4'-O-β-D-(6''-O-trans-p-coumaroyl)-glucopyranoside	PA3
Syringic acid 4-O-rhamnoside
galloyl xylosyl glucoside*
6-O-Caffeoylarbutin*
1'-Galactoyl Ferulic acid
5-Glucosyloxy-2-Hydroxybenzoic acid methyl ester	PA4
5-Galloylquinic acid
cis-beta-D-Glucosyl-2-hydroxycinnamate
4-Coumarate
1-O-p-Coumaroylsedoheptulose
4-Hydroxybenzoylmalic acid
3-O-Digalloyl quinic acid
3-(4-Hydroxyphenyl)lactate*
p-Coumaroyl-D-glucose
Protocatechuic acid xylosyl xyloside
Methyl 3-O-glucosyl-4-hydroxybenzoate
Protocatechuic acid 4-O-(6''-O-Feruloyl)Glucoside*	PA5
4-O-(3'-O-alpha-D-Glucopyranosyl)caffeoylquinic acid	PA6
2,3-Di-O-caffeoyl glucose
Gentisic acid 2-O-(6''-O-Feruloyl)Glucoside*
3-Methoxybenzoic acid
2-O-Caffeoylglucarate
3-Methylsalicylate
6-O-p-Coumaroyl-β-D-glucose
Cimicifugic acid A-glucose
Anthranilate
4',6'-dihydroxy-2'-methoxyacetophenone 6'-glucoside*	PA7
2-β-D-Glucopyranosyloxy-5-hydroxyphenylacetic acidmethylester*	PA8
Formylanthranilate
Phloroglucinol-1-beta-O-Glucuronide
3'-p-Coumaroyl-sucrose
Protocatechuic acid glucosyl xyloside*
trans-Cinnamate
4-O-beta-D-Glucosyl-4-hydroxycinnamate
trans-2-Hydroxycinnamate*
Salidroside
3,4-Dihydroxyphenylacetate*
trans-3-Hydroxycinnamate*
2,5-Dihydroxybenzoate*
1-O-p-Coumaroyl Methylglucaric Acid*
O-p-Coumaroylgalactaric acid
Salireposide
2,6-dimethoxybenzene-1,4-diol 1-O-β-D-glucopyranoside	PA9
4-O-Galloyl-1-O-Cinnamoyl-β-D-glucose*
1-O-Galloyl-6-O-Cinnamoyl-β-D-glucose*
Orsellinic acid 2-O-beta-D-glucoside
5-Hydroxy-2-methoxybenzoic acid
p-Coumaroylcaffeoyltartaric acid
Maplexin C (2,3-Di-O-Galloyl-1,5-Anhydro-D-Glucitol)*	PA10
4-(3,4,5-Trihydroxybenzoxy)benzoic acid
3,4-Dihydroxybenzoate*
2,3-Dihydroxybenzoate*
Methyl Hydroxycinnamate
Isohomovanillic acid
6-O-Caffeoyl-D-glucose*
3,4-Di-O-Galloyl-D-Glucose*
2-O-Galloyl-D-glucose
Feruloyloctose*
2,3-Di-O-galloyl-β-D-glucose*
Maplexin D (2,4-Di-O-Galloyl-1,5-Anhydro-D-Glucitol)*	PA11
Methyl 3-O-Beta-Glucopyranosyl-Gallate
2-β-D-Glucopyranosyloxy-4-methoxy-cis-cinnamic acid	PA12
Digalloylglucose*
3-O-Feruloyl Octose*
2-hydroxy-4-(4-hydroxyphenyl)butanoic acid
Gallate
Chlorogenate*
3-(beta-D-Glucopyranosyloxy)-4-methoxybenzoic acid	PA13
1-O-Galloyl-2-O-p-Coumaroyl-β-D-glucose
Grevilloside G*
3-Hydroxy-1-(4-hydroxy-3,5-dimethoxy-phenyl)-propan-1-one glucoside	PA14
Gallic acid-3-O-(6'-O-galloyl)glucoside
Methyl-3-(3-hydroxyphenyl)Propionate
Vanillic acid glucoside
alpha-D-Glucopyranose, 6-[(2E)-3-(4-hydroxy-3-methoxyphenyl)-2-propenoate]*	PA15
Benzoylglycerol 3-glucuronide
4-O-(6'-O-Glucosylcaffeoyl)-3,4-dihydroxybenzyl alcohol	PA16
p-Hydroxyphenyl 6-O-(E)-caffeoyl-β-D-allopyranoside*	PA17
2,3-Butanediol 2-O-(6''-O-p-coumaroyl)glucoside	PA18
1,2,3,6-Tetrakis-O-galloyl-beta-D-glucose
Dihydrocaffeoylglucose*
Neochlorogenic acid*
1,6-Di-O-Galloyl-D-Glucose
4-O-Feruloyl Aminogalactitol
6'-O-Feruloyl-D-sucrose
p-galloyl-oxyphenyl-β-D-glucoside
2,3,4,5-tetrahydroxy-6-oxohexyl 4-hydroxybenzoate	PA19
Picein
Salicyloylsalicin
2,5-Dihydroxybenzoic acid-5-O-glucoside
6-[3-(benzoyloxy)-2-hydroxypropoxy]-3,4,5-trihydroxyoxane-2-carboxylic acid	PA20
5-O-Caffeoylshikimic acid
2-[4-ethoxy-3-(hydroxymethyl)phenoxy]-6-(hydroxymethyl)oxane-3,4,5-triol	PA21
3-Caffeoyl-1,5-quinolactone*
2-O-Caffeoylmalic acid
Propyl 4-hydroxybenzoate
4-Hydroxybenzoyl caffeoyl rhamnoside
3-hydroxy-2-{[3-(4-hydroxyphenyl)prop-2-enoyl]oxy}propanoic acid	PA22
2-O-(4-Hydroxybenzoyl)-6-O-(galloyl)-beta-D-glucopyranose*	PA23
Cimidahurinine*
2-(4-Hydroxyphenyl)propanoic acid
Nobotanin D
Galloyl xylosyl rhamnosyl gallic acid
1-O-Feruloyl-beta-D-glucose*
1,4-dimethyl 2-{[3-(4-hydroxy-3-methoxyphenyl)prop-2-enoyl]oxy}butanedioate*	PA24
Allyl salicylate
1-O-Salicyloyl-β-D-glucose*
4-Hydroxybenzoic acid glucoside*
(2e)-3-(4-{[(2s,3r,4s,5s,6r)-3,4,5-trihydroxy-6-({[(2e)-3-(4-hydroxyphenyl)prop-2-enoyl]oxy}methyl)oxan-2-yl]oxy}phenyl)prop-2-enoic acid	PA25
Cryptochlorogenic acid (4-O-Caffeoylquinic acid)*	PA26
2,6-Di-(4-hydroxycinnamoyl)glucoside
1-O-Gentisoyl-β-D-glucoside
2-Feruloyl-6-(4-hydroxycinnamoyl)glucoside
4-Hydroxybenzoyl-1-O-(6''-O-galloyl)glucoside*	PA27
4-(beta-D-glucosyloxy)benzoic acid
L-Malic acid-2-O-gallate
DL-3-Phenyllactic acid
1-(4-Hydroxybenzoyl)Glucose
1-O-Feruloyl-beta-D-glucopyranose
3-O-Galloyl-Glucose*
4-Hydroxybenzoate
2,6-Di-Feruloyl glucoside
3,5-Dihydroxy-4-methoxybenzoic acid; 4-O-Methylgallic Acid*	PA28
Methyl gallate*
4-(2,6-Dihydroxybenzoyl)-3-Formyl-5-Hydroxybenzoic acid	PA29
6-O-Galloyl-β-D-glucose*
5-O-Galloyl-D-hamamelose*
Brevifolin[Geranium]
3-O-Methylgallate
β-Oxoacteoside
1-O-Galloyl-4,6-HHDP-glucose
4-O-(6'-O-Glucosylcaffeoyl)-4-hydroxybenzoic acid	PA30
Glucosyringic acid
Moracin Y
3-Hydroxybenzoate
2-[3-[3-(3,4-dihydroxyphenyl)prop-2-enoyloxy]-4-hydroxy-5-oxooxolan-2-yl]-2-hydroxyacetic acid	PA31
1-Caffeoyl-beta-D-glucose*
Specnuezhenide
1-O-p-Coumaroyl-3-O-galloyl-4,6-(S)-HHDP-β-D-glucose	PA32
3-O-Feruloyl Aminogalactitol
6-O-Dihydrocaffeoylglucose
Ferulic β-glucoside
3-[3-(3,4-Dihydroxyphenyl)prop-2-enoyloxy]-2,4-dihydroxy-7-(hydroxymethyl)-6,8-dioxabicyclo[3.2.1]octane-5-carboxylic acid	PA33
4,6-(S)-Hexahydroxydiphenoyl-D-glucose*
2,3-O-(S)-hexahydroxydiphenoyl-D-glucose*
Semivioxanthin-9-O-Glucoside
5-Acetylsalicylic acid
3-O-p-Coumaroylquinic acid
Protocatechuic acid 4-O-(2''-O-Vanilloyl)Glucoside	PA34
2-Caffeoyl-6-(4-hydroxycinnamoyl)glucoside
2-(2,3,4-Trimethoxyphenylpropionyl)-6-(p-coumaroyl)glucoside	PA35
Citrusin C; Eugenol Glucoside
Gentisic acid 2-O-(6''-O-p-coumaroyl)Glucoside	PA36
1-O-(p-coumaroyl) 3-Hydroxy-3-methylglutaric acid	PA37
(S)-Mandelate
Salviaplebeiaside
3-Prenyl-4-O-glucosyloxy-4-hydroxybenzoic acid	PA38
1,2-Di-O-galloyl-4-O-Cinnamoyl-β-D-glucose
Salicylic acid-2-O-glucoside
1,6-Di-O-galloyl-2-O-Cinnamoyl-β-D-glucose
Methyl caffeate
Feruloylsinapoyltartaric acid
Protocatechuic acid 4-O-(6''-O-p-Coumaroyl)Glucoside	PA39
2,3-dihydroxy-1-(4-hydroxyphenyl)propan-1-one	PA40
Phenylpyruvate
Benzoyl-Beta-D-Glucoside
Helecin
Eutigoside A
Sesquimarocanol B
Robustaside A;[6'-p-Coumarylarbutin]
Feruloylsuccinic acid dimethyl ester*
gentisic acid 5-O-β-D-(6'-O-galloyl)-gluco-pyranoside	PA41
Vanillate
5-Galloyl-6-O-Benzoyl Glucose
3-(4-hydroxyphenyl)-3-oxopropyl beta-D-glucopyranoside	PA42
Protocatechuic acid 4-O-(6''-O-Galloy)Glucoside	PA43
1-Galloyl-6-O-Benzoyl Glucose
3,4'-Dihydroxypropiophenone glucoside

## Sheet: Table S4
Table S4: Principal component analysis (PCA) – Compound identifiers and assigned nomenclature for phenolic acid metabolites.
Compounds	New PCA names
butyl 2-(2,5-dihydroxyphenyl)acetate	PA1
Methyl 2-O-(4-hydroxybenzoyl)-2,4,6-trihydroxyphenylacetate	PA2
Awsoniaside B	PA3
trans-Cinnamoyl beta-D-glucoside	PA4
Ferulic acid methyl ester	PA5
1-O-Caffeoyl Galactonic Acid	PA6
6-[4-(Acetyloxymethyl)phenoxy]-4-hydroxyoxane-2-carboxylic acid	PA7
Theogallin*	PA8
4-O-Galloylquinic Acid*	PA9
2,4-Dihydroxy-6-pentylbenzoate	PA10
1-O-p-Coumaroyl Galactonic Acid	PA11
3-O-p-Coumaroyl Galactonic Acid	PA12
5-O-p-Coumaroyl Galactonic Acid	PA13
mudanoside B*	PA14
1-O-Vanilloyl-beta-D-glucose	PA15
4-(4'-hydroxyphenyl)-2-butanone 4'-O-β-D-(6''-O-trans-p-coumaroyl)-glucopyranoside	PA16
Syringic acid 4-O-rhamnoside	PA17
galloyl xylosyl glucoside*	PA18
6-O-Caffeoylarbutin*	PA19
1'-Galactoyl Ferulic acid	PA20
5-Glucosyloxy-2-Hydroxybenzoic acid methyl ester	PA21
5-Galloylquinic acid	PA22
cis-beta-D-Glucosyl-2-hydroxycinnamate	PA23
4-Coumarate	PA24
1-O-p-Coumaroylsedoheptulose	PA25
4-Hydroxybenzoylmalic acid	PA26
3-O-Digalloyl quinic acid	PA27
3-(4-Hydroxyphenyl)lactate*	PA28
p-Coumaroyl-D-glucose	PA29
Protocatechuic acid xylosyl xyloside	PA30
Methyl 3-O-glucosyl-4-hydroxybenzoate	PA31
Protocatechuic acid 4-O-(6''-O-Feruloyl)Glucoside*	PA32
4-O-(3'-O-alpha-D-Glucopyranosyl)caffeoylquinic acid	PA33
2,3-Di-O-caffeoyl glucose	PA34
Gentisic acid 2-O-(6''-O-Feruloyl)Glucoside*	PA35
3-Methoxybenzoic acid	PA36
2-O-Caffeoylglucarate	PA37
3-Methylsalicylate	PA38
6-O-p-Coumaroyl-β-D-glucose	PA39
Cimicifugic acid A-glucose	PA40
Anthranilate	PA41
4',6'-dihydroxy-2'-methoxyacetophenone 6'-glucoside*	PA42
2-β-D-Glucopyranosyloxy-5-hydroxyphenylacetic acidmethylester*	PA43
Formylanthranilate	PA44
Phloroglucinol-1-beta-O-Glucuronide	PA45
3'-p-Coumaroyl-sucrose	PA46
Protocatechuic acid glucosyl xyloside*	PA47
trans-Cinnamate	PA48
4-O-beta-D-Glucosyl-4-hydroxycinnamate	PA49
trans-2-Hydroxycinnamate*	PA50
Salidroside	PA51
3,4-Dihydroxyphenylacetate*	PA52
trans-3-Hydroxycinnamate*	PA53
2,5-Dihydroxybenzoate*	PA54
1-O-p-Coumaroyl Methylglucaric Acid*	PA55
O-p-Coumaroylgalactaric acid	PA56
Salireposide	PA57
2,6-dimethoxybenzene-1,4-diol 1-O-β-D-glucopyranoside	PA58
4-O-Galloyl-1-O-Cinnamoyl-β-D-glucose*	PA59
1-O-Galloyl-6-O-Cinnamoyl-β-D-glucose*	PA60
Orsellinic acid 2-O-beta-D-glucoside	PA61
5-Hydroxy-2-methoxybenzoic acid	PA62
p-Coumaroylcaffeoyltartaric acid	PA63
Maplexin C (2,3-Di-O-Galloyl-1,5-Anhydro-D-Glucitol)*	PA64
4-(3,4,5-Trihydroxybenzoxy)benzoic acid	PA65
3,4-Dihydroxybenzoate*	PA66
2,3-Dihydroxybenzoate*	PA67
Methyl Hydroxycinnamate	PA68
Isohomovanillic acid	PA69
6-O-Caffeoyl-D-glucose*	PA70
3,4-Di-O-Galloyl-D-Glucose*	PA71
2-O-Galloyl-D-glucose	PA72
Feruloyloctose*	PA73
2,3-Di-O-galloyl-β-D-glucose*	PA74
Maplexin D (2,4-Di-O-Galloyl-1,5-Anhydro-D-Glucitol)*	PA75
Methyl 3-O-Beta-Glucopyranosyl-Gallate	PA76
2-β-D-Glucopyranosyloxy-4-methoxy-cis-cinnamic acid	PA77
Digalloylglucose*	PA78
3-O-Feruloyl Octose*	PA79
2-hydroxy-4-(4-hydroxyphenyl)butanoic acid	PA80
Gallate	PA81
Chlorogenate*	PA82
3-(beta-D-Glucopyranosyloxy)-4-methoxybenzoic acid	PA83
1-O-Galloyl-2-O-p-Coumaroyl-β-D-glucose	PA84
Grevilloside G*	PA85
3-Hydroxy-1-(4-hydroxy-3,5-dimethoxy-phenyl)-propan-1-one glucoside	PA86
Gallic acid-3-O-(6'-O-galloyl)glucoside	PA87
Methyl-3-(3-hydroxyphenyl)Propionate	PA88
Vanillic acid glucoside	PA89
alpha-D-Glucopyranose, 6-[(2E)-3-(4-hydroxy-3-methoxyphenyl)-2-propenoate]*	PA90
Benzoylglycerol 3-glucuronide	PA91
4-O-(6'-O-Glucosylcaffeoyl)-3,4-dihydroxybenzyl alcohol	PA92
p-Hydroxyphenyl 6-O-(E)-caffeoyl-β-D-allopyranoside*	PA93
2,3-Butanediol 2-O-(6''-O-p-coumaroyl)glucoside	PA94
1,2,3,6-Tetrakis-O-galloyl-beta-D-glucose	PA95
Dihydrocaffeoylglucose*	PA96
Neochlorogenic acid*	PA97
1,6-Di-O-Galloyl-D-Glucose	PA98
4-O-Feruloyl Aminogalactitol	PA99
6'-O-Feruloyl-D-sucrose	PA100
p-galloyl-oxyphenyl-β-D-glucoside	PA101
2,3,4,5-tetrahydroxy-6-oxohexyl 4-hydroxybenzoate	PA102
Picein	PA103
Salicyloylsalicin	PA104
2,5-Dihydroxybenzoic acid-5-O-glucoside	PA105
6-[3-(benzoyloxy)-2-hydroxypropoxy]-3,4,5-trihydroxyoxane-2-carboxylic acid	PA106
5-O-Caffeoylshikimic acid	PA107
2-[4-ethoxy-3-(hydroxymethyl)phenoxy]-6-(hydroxymethyl)oxane-3,4,5-triol	PA108
3-Caffeoyl-1,5-quinolactone*	PA109
2-O-Caffeoylmalic acid	PA110
Propyl 4-hydroxybenzoate	PA111
4-Hydroxybenzoyl caffeoyl rhamnoside	PA112
3-hydroxy-2-{[3-(4-hydroxyphenyl)prop-2-enoyl]oxy}propanoic acid	PA113
2-O-(4-Hydroxybenzoyl)-6-O-(galloyl)-beta-D-glucopyranose*	PA114
Cimidahurinine*	PA115
2-(4-Hydroxyphenyl)propanoic acid	PA116
Nobotanin D	PA117
Galloyl xylosyl rhamnosyl gallic acid	PA118
1-O-Feruloyl-beta-D-glucose*	PA119
1,4-dimethyl 2-{[3-(4-hydroxy-3-methoxyphenyl)prop-2-enoyl]oxy}butanedioate*	PA120
Allyl salicylate	PA121
1-O-Salicyloyl-β-D-glucose*	PA122
4-Hydroxybenzoic acid glucoside*	PA123
(2e)-3-(4-{[(2s,3r,4s,5s,6r)-3,4,5-trihydroxy-6-({[(2e)-3-(4-hydroxyphenyl)prop-2-enoyl]oxy}methyl)oxan-2-yl]oxy}phenyl)prop-2-enoic acid	PA124
Cryptochlorogenic acid (4-O-Caffeoylquinic acid)*	PA125
2,6-Di-(4-hydroxycinnamoyl)glucoside	PA126
1-O-Gentisoyl-β-D-glucoside	PA127
2-Feruloyl-6-(4-hydroxycinnamoyl)glucoside	PA128
4-Hydroxybenzoyl-1-O-(6''-O-galloyl)glucoside*	PA129
4-(beta-D-glucosyloxy)benzoic acid	PA130
L-Malic acid-2-O-gallate	PA131
DL-3-Phenyllactic acid	PA132
1-(4-Hydroxybenzoyl)Glucose	PA133
1-O-Feruloyl-beta-D-glucopyranose	PA134
3-O-Galloyl-Glucose*	PA135
4-Hydroxybenzoate	PA136
2,6-Di-Feruloyl glucoside	PA137
3,5-Dihydroxy-4-methoxybenzoic acid; 4-O-Methylgallic Acid*	PA138
Methyl gallate*	PA139
4-(2,6-Dihydroxybenzoyl)-3-Formyl-5-Hydroxybenzoic acid	PA140
6-O-Galloyl-β-D-glucose*	PA141
5-O-Galloyl-D-hamamelose*	PA142
Brevifolin[Geranium]	PA143
3-O-Methylgallate	PA144
β-Oxoacteoside	PA145
1-O-Galloyl-4,6-HHDP-glucose	PA146
4-O-(6'-O-Glucosylcaffeoyl)-4-hydroxybenzoic acid	PA147
Glucosyringic acid	PA148
Moracin Y	PA149
3-Hydroxybenzoate	PA150
2-[3-[3-(3,4-dihydroxyphenyl)prop-2-enoyloxy]-4-hydroxy-5-oxooxolan-2-yl]-2-hydroxyacetic acid	PA151
1-Caffeoyl-beta-D-glucose*	PA152
Specnuezhenide	PA153
1-O-p-Coumaroyl-3-O-galloyl-4,6-(S)-HHDP-β-D-glucose	PA154
3-O-Feruloyl Aminogalactitol	PA155
6-O-Dihydrocaffeoylglucose	PA156
Ferulic β-glucoside	PA157
3-[3-(3,4-Dihydroxyphenyl)prop-2-enoyloxy]-2,4-dihydroxy-7-(hydroxymethyl)-6,8-dioxabicyclo[3.2.1]octane-5-carboxylic acid	PA158
4,6-(S)-Hexahydroxydiphenoyl-D-glucose*	PA159
2,3-O-(S)-hexahydroxydiphenoyl-D-glucose*	PA160
Semivioxanthin-9-O-Glucoside	PA161
5-Acetylsalicylic acid	PA162
3-O-p-Coumaroylquinic acid	PA163
Protocatechuic acid 4-O-(2''-O-Vanilloyl)Glucoside	PA164
2-Caffeoyl-6-(4-hydroxycinnamoyl)glucoside	PA165
2-(2,3,4-Trimethoxyphenylpropionyl)-6-(p-coumaroyl)glucoside	PA166
Citrusin C; Eugenol Glucoside	PA167
Gentisic acid 2-O-(6''-O-p-coumaroyl)Glucoside	PA168
1-O-(p-coumaroyl) 3-Hydroxy-3-methylglutaric acid	PA169
(S)-Mandelate	PA170
Salviaplebeiaside	PA171
3-Prenyl-4-O-glucosyloxy-4-hydroxybenzoic acid	PA172
1,2-Di-O-galloyl-4-O-Cinnamoyl-β-D-glucose	PA173
Salicylic acid-2-O-glucoside	PA174
1,6-Di-O-galloyl-2-O-Cinnamoyl-β-D-glucose	PA175
Methyl caffeate	PA176
Feruloylsinapoyltartaric acid	PA177
Protocatechuic acid 4-O-(6''-O-p-Coumaroyl)Glucoside	PA178
2,3-dihydroxy-1-(4-hydroxyphenyl)propan-1-one	PA179
Phenylpyruvate	PA180
Benzoyl-Beta-D-Glucoside	PA181
Helecin	PA182
Eutigoside A	PA183
Sesquimarocanol B	PA184
Robustaside A;[6'-p-Coumarylarbutin]	PA185
Feruloylsuccinic acid dimethyl ester*	PA186
gentisic acid 5-O-β-D-(6'-O-galloyl)-gluco-pyranoside	PA187
Vanillate	PA188
5-Galloyl-6-O-Benzoyl Glucose	PA189
3-(4-hydroxyphenyl)-3-oxopropyl beta-D-glucopyranoside	PA190
Protocatechuic acid 4-O-(6''-O-Galloy)Glucoside	PA191
1-Galloyl-6-O-Benzoyl Glucose	PA192
3,4'-Dihydroxypropiophenone glucoside	PA193

## Sheet: Table S5
																					Table S5: Expression values (FPKM) of 66 MYB transcription factor genes in four strawberry genotypes (from three independent biological replicates per genotype). These data were used to generate the hierarchical clustering heatmap and principal component analysis presented in Figure 6.
ID	HM1_fpkm	HM2_fpkm	HM3_fpkm	DX1_fpkm	DX2_fpkm	DX3_fpkm	FY1_fpkm	FY2_fpkm	FY3_fpkm	RF1_fpkm	RF2_fpkm	RF3_fpkm	HM1_count	HM2_count	HM3_count	DX1_count	DX2_count	DX3_count	FY1_count	FY2_count	FY3_count	RF1_count	RF2_count	RF3_count	chr	start	end	strand	gene_name	gene_description	KEGG	KEGG pathway	NR	Tremble	KOG	GO	Pfam	TF-Family	TF-Category	TF-Classification
FxaYL_222g0406630	0.813	1.2898	0.7488	47.2302	51.7077	56.6488	26.7692	27.7446	23.3445	59.4078	59.3818	61.3615	4	6	3	262	317	332	158	177	154	404	355	381	chr2_2_2	24122384	24123507	+	FxaYL_222g0406630	-- && MYB44_ARATH RecName: Full=Transcription factor MYB44 {ECO:0000303|PubMed:11597504}; AltName: Full=Myb-related protein 44 {ECO:0000303|PubMed:11597504}; Short=AtMYB44 {ECO:0000303|PubMed:11597504}; AltName: Full=Myb-related protein R1 {ECO:0000303|PubMed:9678577}; Short=AtMYBR1 {ECO:0000303|PubMed:9678577};	K09422 transcription factor MYB, plant | (RefSeq) transcription factor MYB44-like (A)	--	PREDICTED: transcription factor MYB44-like [Fragaria vesca subsp. vesca]	A0A2P6Q0R0_ROSCH SubName: Full=Putative transcription factor MYB-HB-like family {ECO:0000313|EMBL:PRQ27762.1};	Transcription factor, Myb superfamily	GO:0005634,nucleus; GO:0003700,DNA-binding transcription factor activity; GO:0000981,DNA-binding transcription factor activity, RNA polymerase II-specific; GO:0042802,identical protein binding; GO:0000978,RNA polymerase II cis-regulatory region sequence-specific DNA binding; GO:0043565,sequence-specific DNA binding; GO:0000976,transcription cis-regulatory region binding; GO:0009738,abscisic acid-…	PF00249.34:Myb-like DNA-binding domain	MYB	TF	MYB->MYB
FxaYL_241g0495710	2.9485	2.4687	1.6596	24.189	26.8171	31.0431	19.5595	16.0117	15.3012	54.7507	48.4292	52.372	24	19	11	222	272	301	191	169	167	616	479	538	chr2_4_1	23936342	23937289	+	FxaYL_241g0495710	-- && MYB44_ARATH RecName: Full=Transcription factor MYB44 {ECO:0000303|PubMed:11597504}; AltName: Full=Myb-related protein 44 {ECO:0000303|PubMed:11597504}; Short=AtMYB44 {ECO:0000303|PubMed:11597504}; AltName: Full=Myb-related protein R1 {ECO:0000303|PubMed:9678577}; Short=AtMYBR1 {ECO:0000303|PubMed:9678577};	K09422 transcription factor MYB, plant | (RefSeq) transcription factor MYB44-like (A)	--	PREDICTED: transcription factor MYB44-like [Fragaria vesca subsp. vesca]	A0A2P6Q0R0_ROSCH SubName: Full=Putative transcription factor MYB-HB-like family {ECO:0000313|EMBL:PRQ27762.1};	Transcription factor, Myb superfamily	GO:0005634,nucleus; GO:0003700,DNA-binding transcription factor activity; GO:0000981,DNA-binding transcription factor activity, RNA polymerase II-specific; GO:0042802,identical protein binding; GO:0000978,RNA polymerase II cis-regulatory region sequence-specific DNA binding; GO:0043565,sequence-specific DNA binding; GO:0000976,transcription cis-regulatory region binding; GO:0009738,abscisic acid-…	PF00249.34:Myb-like DNA-binding domain	MYB	TF	MYB->MYB
FxaYL_731g0868720	0.6871	0.1817	0	5.1799	3.8599	4.7587	4.582	6.0938	5.5088	6.5866	5.372	3.8111	4	1	0	34	28	33	32	46	43	53	38	28	chr7_3_1	6674767	6676095	+	FxaYL_731g0868720	-- && DIV_ANTMA RecName: Full=Transcription factor DIVARICATA;	--	--	PREDICTED: transcription factor DIVARICATA [Fragaria vesca subsp. vesca]	A0A2P6SCI3_ROSCH SubName: Full=Putative transcription factor MYB/SANT family {ECO:0000313|EMBL:PRQ56395.1};	Zuotin and related molecular chaperones (DnaJ superfamily), contains DNA-binding domains	GO:0005634,nucleus; GO:0003677,DNA binding; GO:0048262,determination of dorsal/ventral asymmetry; GO:0009908,flower development; GO:0003674,molecular_function; GO:0003676,nucleic acid binding; GO:0005488,binding; GO:0097159,organic cyclic compound binding; GO:1901363,heterocyclic compound binding; GO:0003002,regionalization; GO:0007275,multicellular organism development; GO:0007389,pattern specif…	PF00249.34:Myb-like DNA-binding domain	MYB	TF	MYB->MYB
FxaYL_221g0455440	3.8379	3.0442	3.5349	13.419	13.5637	14.6842	8.5515	9.3915	8.0364	25.5768	22.2307	21.5797	52	39	39	205	229	237	139	165	146	479	366	369	chr2_2_1	23917180	23918757	+	FxaYL_221g0455440	-- && MYB44_ARATH RecName: Full=Transcription factor MYB44 {ECO:0000303|PubMed:11597504}; AltName: Full=Myb-related protein 44 {ECO:0000303|PubMed:11597504}; Short=AtMYB44 {ECO:0000303|PubMed:11597504}; AltName: Full=Myb-related protein R1 {ECO:0000303|PubMed:9678577}; Short=AtMYBR1 {ECO:0000303|PubMed:9678577};	K09422 transcription factor MYB, plant | (RefSeq) transcription factor MYB44-like (A)	--	PREDICTED: transcription factor MYB44-like [Fragaria vesca subsp. vesca]	A0A2P6Q0R0_ROSCH SubName: Full=Putative transcription factor MYB-HB-like family {ECO:0000313|EMBL:PRQ27762.1};	Transcription factor, Myb superfamily	GO:0005634,nucleus; GO:0003700,DNA-binding transcription factor activity; GO:0000981,DNA-binding transcription factor activity, RNA polymerase II-specific; GO:0042802,identical protein binding; GO:0000978,RNA polymerase II cis-regulatory region sequence-specific DNA binding; GO:0043565,sequence-specific DNA binding; GO:0000976,transcription cis-regulatory region binding; GO:0009738,abscisic acid-…	PF00249.34:Myb-like DNA-binding domain	MYB	TF	MYB->MYB
FxaYL_311g0376260	1.1361	1.0131	1.0123	7.4092	7.2227	7.387	3.3425	3.7968	2.7746	6.3501	5.8484	6.1605	51	43	37	375	404	395	180	221	167	394	319	349	chr3_1_1	30279607	30284927	-	FxaYL_311g0376260	-- && MYB5_ARATH RecName: Full=Transcription repressor MYB5; AltName: Full=AtM2; AltName: Full=Myb-related protein 5; Short=AtMYB5;	K09422 transcription factor MYB, plant | (RefSeq) transcription repressor MYB5 (A)	--	R2R3-MYB transcription factor MYB5 [Fragaria x ananassa]	A0A3Q8QF92_FRAAN SubName: Full=R2R3-MYB transcription factor MYB5 {ECO:0000313|EMBL:AZI95727.1};	Transcription factor, Myb superfamily	GO:0005634,nucleus; GO:0003700,DNA-binding transcription factor activity; GO:0000976,transcription cis-regulatory region binding; GO:0030154,cell differentiation; GO:0048354,mucilage biosynthetic process involved in seed coat development; GO:0010468,regulation of gene expression; GO:0010214,seed coat development; GO:0010090,trichome morphogenesis; GO:0003674,molecular_function; GO:0140110,transcr…	PF00249.34:Myb-like DNA-binding domain	MYB	TF	MYB->MYB
FxaYL_631g0004580	4.1739	4.4143	6.2007	40.6009	41.4922	45.6639	27.2162	30.3717	27.2127	26.057	24.5989	25.178	62	62	75	680	768	808	485	585	542	535	444	472	chr6_3_1	33641653	33643783	-	FxaYL_631g0004580	-- && MYB06_ANTMA RecName: Full=Myb-related protein 306;	K09422 transcription factor MYB, plant | (RefSeq) myb-related protein 306 (A)	--	PREDICTED: myb-related protein 306 [Fragaria vesca subsp. vesca]	A0A2P6S4L1_ROSCH SubName: Full=Putative transcription factor MYB-HB-like family {ECO:0000313|EMBL:PRQ53621.1};	Transcription factor, Myb superfamily	GO:0005634,nucleus; GO:0003677,DNA binding; GO:0003674,molecular_function; GO:0003676,nucleic acid binding; GO:0005488,binding; GO:0097159,organic cyclic compound binding; GO:1901363,heterocyclic compound binding; GO:0005575,cellular_component; GO:0005622,intracellular anatomical structure; GO:0043226,organelle; GO:0043227,membrane-bounded organelle; GO:0043229,intracellular organelle; GO:0043231…	PF00249.34:Myb-like DNA-binding domain	MYB	TF	MYB->MYB
FxaYL_622g0081000	0.9677	1.1438	0.8389	0.1515	0.0914	0.0478	2.1352	2.6339	2.5472	4.6948	4.5441	5.4125	17	19	12	3	2	1	45	60	60	114	97	120	chr6_2_2	6516006	6518493	-	FxaYL_622g0081000	-- && DIV_ANTMA RecName: Full=Transcription factor DIVARICATA;	K12133 MYB-related transcription factor LHY | (RefSeq) protein LHY-like (A)	ko04712: Circadian rhythm - plant	PREDICTED: transcription factor DIVARICATA [Fragaria vesca subsp. vesca]	A0A7D5A8V9_FRAVE SubName: Full=MYB65 {ECO:0000313|EMBL:QKV26106.1};	Zuotin and related molecular chaperones (DnaJ superfamily), contains DNA-binding domains	GO:0005634,nucleus; GO:0003677,DNA binding; GO:0048262,determination of dorsal/ventral asymmetry; GO:0009908,flower development; GO:0003674,molecular_function; GO:0003676,nucleic acid binding; GO:0005488,binding; GO:0097159,organic cyclic compound binding; GO:1901363,heterocyclic compound binding; GO:0003002,regionalization; GO:0007275,multicellular organism development; GO:0007389,pattern specif…	PF00249.34:Myb-like DNA-binding domain	MYB	TF	MYB->MYB
FxaYL_231g0384130	25.3324	26.1069	24.0536	39.1209	45.2063	43.5517	46.4826	48.6848	45.5726	127.238	114.564	121.463	313	305	242	545	696	641	689	780	755	2173	1720	1894	chr2_3_1	24861369	24862807	+	FxaYL_231g0384130	-- && MYB44_ARATH RecName: Full=Transcription factor MYB44 {ECO:0000303|PubMed:11597504}; AltName: Full=Myb-related protein 44 {ECO:0000303|PubMed:11597504}; Short=AtMYB44 {ECO:0000303|PubMed:11597504}; AltName: Full=Myb-related protein R1 {ECO:0000303|PubMed:9678577}; Short=AtMYBR1 {ECO:0000303|PubMed:9678577};	K09422 transcription factor MYB, plant | (RefSeq) transcription factor MYB44-like (A)	--	transcription factor MYB44-like [Potentilla anserina]	A0A2P6Q0R0_ROSCH SubName: Full=Putative transcription factor MYB-HB-like family {ECO:0000313|EMBL:PRQ27762.1};	Transcription factor, Myb superfamily	GO:0005634,nucleus; GO:0003700,DNA-binding transcription factor activity; GO:0000981,DNA-binding transcription factor activity, RNA polymerase II-specific; GO:0042802,identical protein binding; GO:0000978,RNA polymerase II cis-regulatory region sequence-specific DNA binding; GO:0043565,sequence-specific DNA binding; GO:0000976,transcription cis-regulatory region binding; GO:0009738,abscisic acid-…	PF00249.34:Myb-like DNA-binding domain	MYB	TF	MYB->MYB
FxaYL_212g0596570	1.3471	0.9066	1.0528	2.3895	2.0639	3.4955	0.6125	0.7556	0.548	4.1642	4.3338	3.2993	11	7	7	22	21	34	6	8	6	47	43	34	chr2_1_2	10441764	10443120	+	FxaYL_212g0596570	-- && MYB44_ARATH RecName: Full=Transcription factor MYB44 {ECO:0000303|PubMed:11597504}; AltName: Full=Myb-related protein 44 {ECO:0000303|PubMed:11597504}; Short=AtMYB44 {ECO:0000303|PubMed:11597504}; AltName: Full=Myb-related protein R1 {ECO:0000303|PubMed:9678577}; Short=AtMYBR1 {ECO:0000303|PubMed:9678577};	K09422 transcription factor MYB, plant | (RefSeq) transcription factor MYB44-like (A)	--	PREDICTED: transcription factor MYB44-like [Fragaria vesca subsp. vesca]	A0A2P6PLU1_ROSCH SubName: Full=Putative transcription factor MYB-HB-like family {ECO:0000313|EMBL:PRQ22901.1};	Transcription factor, Myb superfamily	GO:0005634,nucleus; GO:0003700,DNA-binding transcription factor activity; GO:0000981,DNA-binding transcription factor activity, RNA polymerase II-specific; GO:0042802,identical protein binding; GO:0000978,RNA polymerase II cis-regulatory region sequence-specific DNA binding; GO:0043565,sequence-specific DNA binding; GO:0000976,transcription cis-regulatory region binding; GO:0009738,abscisic acid-…	PF00249.34:Myb-like DNA-binding domain	MYB	TF	MYB->MYB
FxaYL_331g0224610	0.678	0.4609	0.8326	2.1475	2.7204	2.4392	1.1303	1.0457	1.4447	2.5926	1.913	1.8035	14	9	14	50	70	60	28	28	40	74	48	47	chr3_3_1	32007973	32010470	-	FxaYL_331g0224610	-- && MYB5_ARATH RecName: Full=Transcription repressor MYB5; AltName: Full=AtM2; AltName: Full=Myb-related protein 5; Short=AtMYB5;	K09422 transcription factor MYB, plant | (RefSeq) transcription repressor MYB5 (A)	--	MYB5 transcription factor [Fragaria x ananassa]	A0A3Q8QF92_FRAAN SubName: Full=R2R3-MYB transcription factor MYB5 {ECO:0000313|EMBL:AZI95727.1};	Transcription factor, Myb superfamily	GO:0005634,nucleus; GO:0003700,DNA-binding transcription factor activity; GO:0000976,transcription cis-regulatory region binding; GO:0030154,cell differentiation; GO:0048354,mucilage biosynthetic process involved in seed coat development; GO:0010468,regulation of gene expression; GO:0010214,seed coat development; GO:0010090,trichome morphogenesis; GO:0003674,molecular_function; GO:0140110,transcr…	PF00249.34:Myb-like DNA-binding domain	MYB	TF	MYB->MYB
FxaYL_512g0660320	0.8522	0.5257	1.0029	1.6691	1.4818	1.3116	1.9535	1.287	1.8802	2.2606	1.578	1.7725	24	14	23	53	52	44	66	47	71	88	54	63	chr5_1_2	9018693	9025316	-	FxaYL_512g0660320	-- && MB3R2_ORYSJ RecName: Full=Transcription factor MYB3R-2 {ECO:0000305}; AltName: Full=Myb-related protein MYB3R-2 {ECO:0000305}; Short=OsMYB3R-2 {ECO:0000303|PubMed:17293435};	K09422 transcription factor MYB, plant | (RefSeq) myb-like protein L (A)	--	PREDICTED: myb-like protein L [Fragaria vesca subsp. vesca]	A0A2P6P1X0_ROSCH SubName: Full=Putative transcription factor MYB-HB-like family {ECO:0000313|EMBL:PRQ15933.1};	Transcription factor, Myb superfamily	GO:0005634,nucleus; GO:0000981,DNA-binding transcription factor activity, RNA polymerase II-specific; GO:0000978,RNA polymerase II cis-regulatory region sequence-specific DNA binding; GO:0043565,sequence-specific DNA binding; GO:1901002,positive regulation of response to salt stress; GO:1902584,positive regulation of response to water deprivation; GO:0045893,positive regulation of DNA-templated t…	PF00249.34:Myb-like DNA-binding domain	MYB	TF	MYB->MYB
FxaYL_322g0329320	2.8678	1.7271	2.1523	0.4239	0.7352	0.4347	3.6521	2.8567	3.4756	4.6683	5.3103	5.9334	72	41	44	12	23	13	110	93	117	162	162	188	chr3_2_2	30403346	30406367	-	FxaYL_322g0329320	-- && MYB5_ARATH RecName: Full=Transcription repressor MYB5; AltName: Full=AtM2; AltName: Full=Myb-related protein 5; Short=AtMYB5;	K09422 transcription factor MYB, plant | (RefSeq) transcription repressor MYB5 (A)	--	PREDICTED: transcription repressor MYB5 [Fragaria vesca subsp. vesca]	A0A3Q8QF92_FRAAN SubName: Full=R2R3-MYB transcription factor MYB5 {ECO:0000313|EMBL:AZI95727.1};	Transcription factor, Myb superfamily	GO:0005634,nucleus; GO:0003700,DNA-binding transcription factor activity; GO:0000976,transcription cis-regulatory region binding; GO:0030154,cell differentiation; GO:0048354,mucilage biosynthetic process involved in seed coat development; GO:0010468,regulation of gene expression; GO:0010214,seed coat development; GO:0010090,trichome morphogenesis; GO:0003674,molecular_function; GO:0140110,transcr…	PF00249.34:Myb-like DNA-binding domain	MYB	TF	MYB->MYB
FxaYL_611g0097510	1.67	1.9624	1.4432	0.1646	1.2409	0.0519	1.0311	0.2862	0.2306	4.2957	2.7487	4.4108	27	30	19	3	25	1	20	6	5	96	54	90	chr6_1_1	31279143	31281415	-	FxaYL_611g0097510	-- && MYB06_ANTMA RecName: Full=Myb-related protein 306;	K09422 transcription factor MYB, plant | (RefSeq) myb-related protein 306 (A)	--	PREDICTED: myb-related protein 306 [Fragaria vesca subsp. vesca]	A0A2P6S4L1_ROSCH SubName: Full=Putative transcription factor MYB-HB-like family {ECO:0000313|EMBL:PRQ53621.1};	Transcription factor, Myb superfamily	GO:0005634,nucleus; GO:0003677,DNA binding; GO:0003674,molecular_function; GO:0003676,nucleic acid binding; GO:0005488,binding; GO:0097159,organic cyclic compound binding; GO:1901363,heterocyclic compound binding; GO:0005575,cellular_component; GO:0005622,intracellular anatomical structure; GO:0043226,organelle; GO:0043227,membrane-bounded organelle; GO:0043229,intracellular organelle; GO:0043231…	PF00249.34:Myb-like DNA-binding domain	MYB	TF	MYB->MYB
FxaYL_142g0875390	8.7316	7.7408	6.1501	1.5374	2.164	1.6169	3.2646	3.4659	4.8362	17.2327	14.5832	16.9407	136	114	78	27	42	30	61	70	101	371	276	333	chr1_4_2	9097861	9099674	+	FxaYL_142g0875390	-- && MYB73_ARATH RecName: Full=Transcription factor MYB73 {ECO:0000303|PubMed:11597504}; AltName: Full=Myb-related protein 73 {ECO:0000303|PubMed:11597504}; Short=AtMYB73 {ECO:0000303|PubMed:11597504};	K09422 transcription factor MYB, plant | (RefSeq) transcription factor MYB44-like (A)	--	PREDICTED: transcription factor MYB44-like [Fragaria vesca subsp. vesca]	A0A2P6RNT9_ROSCH SubName: Full=Putative transcription factor MYB-HB-like family {ECO:0000313|EMBL:PRQ48074.1};	Transcription factor, Myb superfamily	GO:0005634,nucleus; GO:0003700,DNA-binding transcription factor activity; GO:0000981,DNA-binding transcription factor activity, RNA polymerase II-specific; GO:0000978,RNA polymerase II cis-regulatory region sequence-specific DNA binding; GO:0000976,transcription cis-regulatory region binding; GO:0019760,glucosinolate metabolic process; GO:1901001,negative regulation of response to salt stress; GO…	PF00249.34:Myb-like DNA-binding domain	MYB	TF	MYB->MYB
FxaYL_742g0962550	0.8694	0.5839	0.5338	2.1949	2.2611	2.0483	2.7347	2.738	2.8088	1.3979	1.3865	1.3878	274	174	137	780	888	769	1034	1119	1187	609	531	552	chr7_4_2	15020638	15060644	-	FxaYL_742g0962550	-- && SCP27_ARATH RecName: Full=Serine carboxypeptidase-like 27; EC=3.4.16.-; Flags: Precursor;	K26808 taxilin | (RefSeq) beta-taxilin (A)	--	PREDICTED: uncharacterized protein LOC101302495 [Fragaria vesca subsp. vesca]	A0A2P6SJJ1_ROSCH SubName: Full=Putative transcription factor MYB/SANT family {ECO:0000313|EMBL:PRQ58855.1};	Nuclear receptor coregulator SMRT/SMRTER, contains Myb-like domains	GO:0005576,extracellular region; GO:0004185,serine-type carboxypeptidase activity; GO:0006508,proteolysis; GO:0003674,molecular_function; GO:0003824,catalytic activity; GO:0004180,carboxypeptidase activity; GO:0008233,peptidase activity; GO:0008236,serine-type peptidase activity; GO:0008238,exopeptidase activity; GO:0016787,hydrolase activity; GO:0017171,serine hydrolase activity; GO:0070008,seri…	PF00249.34:Myb-like DNA-binding domain	MYB	TF	MYB->MYB
FxaYL_722g0916150	0.5207	0.826	0.2132	1.4624	1.3929	1.02	1.6638	2.0078	4.3365	0.8162	0.8571	1.4441	6	9	2	19	20	14	23	30	67	13	12	21	chr7_2_2	5772925	5774910	+	FxaYL_722g0916150	-- && DIV_ANTMA RecName: Full=Transcription factor DIVARICATA;	--	--	PREDICTED: transcription factor DIVARICATA [Fragaria vesca subsp. vesca]	A0A2P6SCI3_ROSCH SubName: Full=Putative transcription factor MYB/SANT family {ECO:0000313|EMBL:PRQ56395.1};	Zuotin and related molecular chaperones (DnaJ superfamily), contains DNA-binding domains	GO:0005634,nucleus; GO:0003677,DNA binding; GO:0048262,determination of dorsal/ventral asymmetry; GO:0009908,flower development; GO:0003674,molecular_function; GO:0003676,nucleic acid binding; GO:0005488,binding; GO:0097159,organic cyclic compound binding; GO:1901363,heterocyclic compound binding; GO:0003002,regionalization; GO:0007275,multicellular organism development; GO:0007389,pattern specif…	PF00249.34:Myb-like DNA-binding domain	MYB	TF	MYB->MYB
FxaYL_342g0215830	5.2471	5.1489	6.3775	12.1381	10.9398	13.8504	5.6814	3.5042	5.5271	9.5491	10.1056	9.1727	97	90	96	253	252	305	126	84	137	244	227	214	chr3_4_2	26154798	26157153	+	FxaYL_342g0215830	-- && DIV_ANTMA RecName: Full=Transcription factor DIVARICATA;	K12133 MYB-related transcription factor LHY | (RefSeq) protein LHY-like (A)	ko04712: Circadian rhythm - plant	PREDICTED: transcription factor DIVARICATA [Fragaria vesca subsp. vesca]	A0A2P6QJQ0_ROSCH SubName: Full=Putative transcription factor MYB/SANT family {ECO:0000313|EMBL:PRQ34402.1};	Zuotin and related molecular chaperones (DnaJ superfamily), contains DNA-binding domains	GO:0005634,nucleus; GO:0003677,DNA binding; GO:0048262,determination of dorsal/ventral asymmetry; GO:0009908,flower development; GO:0003674,molecular_function; GO:0003676,nucleic acid binding; GO:0005488,binding; GO:0097159,organic cyclic compound binding; GO:1901363,heterocyclic compound binding; GO:0003002,regionalization; GO:0007275,multicellular organism development; GO:0007389,pattern specif…	PF00249.34:Myb-like DNA-binding domain	MYB	TF	MYB->MYB
FxaYL_542g0735610	4.2849	3.4441	3.5784	0.152	0.2063	0.3597	2.1431	1.2557	2.0453	4.0921	4.7254	5.7041	50	38	34	2	3	5	30	19	32	66	67	84	chr5_4_2	20229031	20230600	-	FxaYL_542g0735610	-- && MYB30_ANTMA RecName: Full=Myb-related protein 330;	K09422 transcription factor MYB, plant | (RefSeq) transcription repressor MYB6 (A)	--	PREDICTED: transcription repressor MYB6 [Fragaria vesca subsp. vesca]	A0A2P6PEX5_ROSCH SubName: Full=Putative transcription factor MYB-HB-like family {ECO:0000313|EMBL:PRQ20479.1};	Transcription factor, Myb superfamily	GO:0005634,nucleus; GO:0003677,DNA binding; GO:0003674,molecular_function; GO:0003676,nucleic acid binding; GO:0005488,binding; GO:0097159,organic cyclic compound binding; GO:1901363,heterocyclic compound binding; GO:0005575,cellular_component; GO:0005622,intracellular anatomical structure; GO:0043226,organelle; GO:0043227,membrane-bounded organelle; GO:0043229,intracellular organelle; GO:0043231…	PF00249.34:Myb-like DNA-binding domain	MYB	TF	MYB->MYB
FxaYL_541g0609480	1.0757	0.6826	0.5284	2.3534	2.5899	2.3479	2.0624	1.6315	1.4976	0.7783	0.9443	0.9944	30	18	12	74	90	78	69	59	56	30	32	35	chr5_4_1	8806587	8813263	-	FxaYL_541g0609480	-- && MB3R2_ORYSJ RecName: Full=Transcription factor MYB3R-2 {ECO:0000305}; AltName: Full=Myb-related protein MYB3R-2 {ECO:0000305}; Short=OsMYB3R-2 {ECO:0000303|PubMed:17293435};	K09422 transcription factor MYB, plant | (RefSeq) myb-like protein L (A)	--	PREDICTED: myb-like protein L [Fragaria vesca subsp. vesca]	A0A2P6P1X0_ROSCH SubName: Full=Putative transcription factor MYB-HB-like family {ECO:0000313|EMBL:PRQ15933.1};	Transcription factor, Myb superfamily	GO:0005634,nucleus; GO:0000981,DNA-binding transcription factor activity, RNA polymerase II-specific; GO:0000978,RNA polymerase II cis-regulatory region sequence-specific DNA binding; GO:0043565,sequence-specific DNA binding; GO:1901002,positive regulation of response to salt stress; GO:1902584,positive regulation of response to water deprivation; GO:0045893,positive regulation of DNA-templated t…	PF00249.34:Myb-like DNA-binding domain	MYB	TF	MYB->MYB
FxaYL_611g0100780	1.3181	0.9957	1.3875	0.0835	0.4533	0.3952	0.3139	0.4357	0.2107	1.4304	0.8523	1.3429	14	10	12	1	6	5	4	6	3	21	11	18	chr6_1_1	29531468	29532704	+	FxaYL_611g0100780	-- && RS2_MAIZE RecName: Full=Protein rough sheath 2; AltName: Full=Protein PHANTASTICA; AltName: Full=ZmPHAN;	K09422 transcription factor MYB, plant | (RefSeq) protein rough sheath 2 homolog (A)	--	PREDICTED: protein rough sheath 2 homolog [Fragaria vesca subsp. vesca]	A0A2P6S380_ROSCH SubName: Full=Putative transcription factor MYB-HB-like family {ECO:0000313|EMBL:PRQ53138.1};	Transcription factor, Myb superfamily	GO:0000793,condensed chromosome; GO:0005730,nucleolus; GO:0042803,protein homodimerization activity; GO:0000976,transcription cis-regulatory region binding; GO:0008356,asymmetric cell division; GO:0042742,defense response to bacterium; GO:0050832,defense response to fungus; GO:0010338,leaf formation; GO:0045892,negative regulation of DNA-templated transcription; GO:0009944,polarity specification …	PF00249.34:Myb-like DNA-binding domain	MYB	TF	MYB->MYB
FxaYL_631g0037090	0.6543	0.2661	0.4945	0.0893	0.1616	0.0423	0.2937	0.2329	0.1501	1.2016	0.0414	0.0798	13	5	8	2	4	1	7	6	4	33	1	2	chr6_3_1	6363123	6365850	-	FxaYL_631g0037090	-- && DIV_ANTMA RecName: Full=Transcription factor DIVARICATA;	K12133 MYB-related transcription factor LHY | (RefSeq) protein LHY-like (A)	ko04712: Circadian rhythm - plant	PREDICTED: transcription factor DIVARICATA [Fragaria vesca subsp. vesca]	A0A7D5A8V9_FRAVE SubName: Full=MYB65 {ECO:0000313|EMBL:QKV26106.1};	Zuotin and related molecular chaperones (DnaJ superfamily), contains DNA-binding domains	GO:0005634,nucleus; GO:0003677,DNA binding; GO:0048262,determination of dorsal/ventral asymmetry; GO:0009908,flower development; GO:0003674,molecular_function; GO:0003676,nucleic acid binding; GO:0005488,binding; GO:0097159,organic cyclic compound binding; GO:1901363,heterocyclic compound binding; GO:0003002,regionalization; GO:0007275,multicellular organism development; GO:0007389,pattern specif…	PF00249.34:Myb-like DNA-binding domain	MYB	TF	MYB->MYB
FxaYL_111g0830900	3.3326	4.206	2.7558	1.872	0.9272	1.3429	1.0186	0.9766	1.0439	2.5718	3.1266	2.7815	150	179	101	95	52	72	55	57	63	160	171	158	chr1_1_1	8687013	8695504	-	FxaYL_111g0830900	-- && HMA1_ARATH RecName: Full=Probable cadmium/zinc-transporting ATPase HMA1, chloroplastic; EC=7.2.2.12; EC=7.2.2.21; AltName: Full=Protein HEAVY METAL ATPASE 1; Flags: Precursor;	K01534 Zn2+/Cd2+-exporting ATPase [EC:7.2.2.12 7.2.2.21] | (RefSeq) probable cadmium/zinc-transporting ATPase HMA1, chloroplastic (A)	--	PREDICTED: probable cadmium/zinc-transporting ATPase HMA1, chloroplastic [Fragaria vesca subsp. vesca]	A0A2P6RNR0_ROSCH SubName: Full=Putative calcium-transporting ATPase {ECO:0000313|EMBL:PRQ48075.1}; EC=3.6.3.8 {ECO:0000313|EMBL:PRQ48075.1};	Cation transport ATPase	GO:0009507,chloroplast; GO:0009941,chloroplast envelope; GO:0009706,chloroplast inner membrane; GO:0016021,integral component of membrane; GO:0005886,plasma membrane; GO:0009536,plastid; GO:0005524,ATP binding; GO:0016887,ATP hydrolysis activity; GO:0046872,metal ion binding; GO:0008551,P-type cadmium transporter activity; GO:0016463,P-type zinc transporter activity; GO:0006878,cellular copper io…	PF00122.23:E1-E2 ATPase	MYB	TF	MYB->MYB
FxaYL_741g0932220	0.6041	0.426	0.3298	1.6968	1.1043	1.1552	0.3917	0.4659	0.1752	0.34	0.221	0.5053	18	12	8	57	41	41	14	18	7	14	8	19	chr7_4_1	5084536	5089724	+	FxaYL_741g0932220	-- && GAMYB_ORYSJ RecName: Full=Transcription factor GAMYB; AltName: Full=OsGAMyb;	K09422 transcription factor MYB, plant | (RefSeq) transcription factor GAMYB (A)	--	PREDICTED: transcription factor GAMYB [Fragaria vesca subsp. vesca]	A0A2P6SB49_ROSCH SubName: Full=Putative transcription factor MYB-HB-like family {ECO:0000313|EMBL:PRQ55895.1};	Transcription factor, Myb superfamily	GO:0005634,nucleus; GO:0003677,DNA binding; GO:0048653,anther development; GO:0030154,cell differentiation; GO:0009555,pollen development; GO:0006355,regulation of DNA-templated transcription; GO:0003674,molecular_function; GO:0003676,nucleic acid binding; GO:0005488,binding; GO:0097159,organic cyclic compound binding; GO:1901363,heterocyclic compound binding; GO:0000003,reproduction; GO:0003006,…	PF00249.34:Myb-like DNA-binding domain	MYB	TF	MYB->MYB
FxaYL_432g0521610	6.6425	0.0937	0	2.0423	1.9191	2.6023	0.443	0.0683	0	1.0893	1.1662	2.9475	75	1	0	26	27	35	6	1	0	17	16	42	chr4_3_2	21179265	21180761	-	FxaYL_432g0521610	-- && MYB62_ARATH RecName: Full=Transcription factor MYB62 {ECO:0000303|PubMed:9839469}; AltName: Full=Myb-related protein 62 {ECO:0000303|PubMed:9839469}; Short=AtMYB62 {ECO:0000303|PubMed:9839469};	K09422 transcription factor MYB, plant | (RefSeq) transcription factor MYB24 (A)	--	PREDICTED: transcription factor MYB24 [Fragaria vesca subsp. vesca]	D6PT03_ROSRU SubName: Full=Putative MYB transcription factor {ECO:0000313|EMBL:ADG56766.1};	Transcription factor, Myb superfamily	GO:0005634,nucleus; GO:0003700,DNA-binding transcription factor activity; GO:0043565,sequence-specific DNA binding; GO:0016036,cellular response to phosphate starvation; GO:0009740,gibberellic acid mediated signaling pathway; GO:0009686,gibberellin biosynthetic process; GO:0010373,negative regulation of gibberellin biosynthetic process; GO:0045892,negative regulation of DNA-templated transcriptio…	PF00249.34:Myb-like DNA-binding domain	MYB	TF	MYB->MYB
FxaYL_712g0933690	6.0244	6.0115	5.383	2.2721	2.1684	2.6043	3.9873	3.087	3.5675	3.6634	3.6402	3.933	301	284	219	128	135	155	239	200	239	253	221	248	chr7_1_2	16088782	16096905	+	FxaYL_712g0933690	-- && --	--	--	PREDICTED: uncharacterized protein LOC101302495 [Fragaria vesca subsp. vesca]	A0A2P6SJJ1_ROSCH SubName: Full=Putative transcription factor MYB/SANT family {ECO:0000313|EMBL:PRQ58855.1};	Nuclear receptor coregulator SMRT/SMRTER, contains Myb-like domains	--	PF00249.34:Myb-like DNA-binding domain	MYB	TF	MYB->MYB
FxaYL_611g0141250	14.8289	11.4586	11.8951	8.1273	6.516	7.3859	1.9368	1.8322	1.4798	7.1019	7.8637	6.868	568	415	371	351	311	337	89	91	76	376	366	332	chr6_1_1	1119468	1132062	-	FxaYL_611g0141250	-- && CDC5L_ARATH RecName: Full=Cell division cycle 5-like protein; Short=Cdc5-like protein; AltName: Full=Atypical R2R3-MYB transcription factor CDC5; AltName: Full=MOS4-associated complex protein 1; Short=MAC protein 1; AltName: Full=Protein MYB DOMAIN CELL DIVISION CYCLE 5; Short=AtMYBCD5;	K12860 pre-mRNA-splicing factor CDC5/CEF1 | (RefSeq) cell division cycle 5-like protein (A)	ko03040: Spliceosome	PREDICTED: cell division cycle 5-like protein [Fragaria vesca subsp. vesca]	A0A2P6R5K1_ROSCH SubName: Full=Putative transcription factor MYB-HB-like family {ECO:0000313|EMBL:PRQ41715.1};	mRNA splicing protein CDC5 (Myb superfamily)	GO:0005576,extracellular region; GO:0000974,Prp19 complex; GO:0005681,spliceosomal complex; GO:0003677,DNA binding; GO:0003700,DNA-binding transcription factor activity; GO:0007049,cell cycle; GO:0042742,defense response to bacterium; GO:0050832,defense response to fungus; GO:0006281,DNA repair; GO:0045087,innate immune response; GO:0000398,mRNA splicing, via spliceosome; GO:0006355,regulation of…	PF11831.11:pre-mRNA splicing factor component	MYB	TF	MYB->MYB
FxaYL_442g0227220	3.5245	2.485	3.5589	0.2779	0.0629	0.0658	0.1306	0.1208	0.2337	1.6433	1.8048	1.7377	45	30	37	4	1	1	2	2	4	29	28	28	chr4_4_2	28747912	28749789	+	FxaYL_442g0227220	-- && MYB4_ARATH RecName: Full=Transcription repressor MYB4; AltName: Full=Myb-related protein 4; Short=AtMYB4;	K09422 transcription factor MYB, plant | (RefSeq) transcription repressor MYB6-like (A)	--	PREDICTED: transcription repressor MYB6-like [Fragaria vesca subsp. vesca]	A0A2P6R3E5_ROSCH SubName: Full=Putative transcription factor MYB-HB-like family {ECO:0000313|EMBL:PRQ40899.1};	Transcription factor, Myb superfamily	GO:0005634,nucleus; GO:0003677,DNA binding; GO:0003700,DNA-binding transcription factor activity; GO:0000976,transcription cis-regulatory region binding; GO:1903086,negative regulation of sinapate ester biosynthetic process; GO:0045892,negative regulation of DNA-templated transcription; GO:2000762,regulation of phenylpropanoid metabolic process; GO:0010224,response to UV-B; GO:0003674,molecular_f…	PF00249.34:Myb-like DNA-binding domain	MYB	TF	MYB->MYB
FxaYL_711g0947440	2.4004	2.7396	2.7995	2.6957	2.758	2.3196	1.4251	1.5982	1.3652	1.2619	1.5491	1.4779	139	150	132	176	199	160	99	120	106	101	109	108	chr7_1_1	16304995	16314044	+	FxaYL_711g0947440	-- && --	--	--	PREDICTED: uncharacterized protein LOC101302495 [Fragaria vesca subsp. vesca]	A0A2P6SJJ1_ROSCH SubName: Full=Putative transcription factor MYB/SANT family {ECO:0000313|EMBL:PRQ58855.1};	Nuclear receptor coregulator SMRT/SMRTER, contains Myb-like domains	--	PF00249.34:Myb-like DNA-binding domain	MYB	TF	MYB->MYB
FxaYL_612g0132260	6.3249	7.1505	4.2186	9.6233	7.7013	7.3694	2.7724	3.0275	2.8465	2.9191	3.5	3.1539	116	124	63	199	176	161	61	72	70	74	78	73	chr6_1_2	4157606	4159964	+	FxaYL_612g0132260	-- && MYB61_ARATH RecName: Full=Transcription factor MYB61 {ECO:0000305}; AltName: Full=Myb-related protein 61 {ECO:0000305}; Short=AtMYB61 {ECO:0000303|PubMed:16005292};	K09422 transcription factor MYB, plant | (RefSeq) transcription factor MYB86 (A)	--	PREDICTED: transcription factor MYB86 [Fragaria vesca subsp. vesca]	A0A2P6R7X1_ROSCH SubName: Full=Putative transcription factor MYB-HB-like family {ECO:0000313|EMBL:PRQ42535.1};	Transcription factor, Myb superfamily	GO:0005634,nucleus; GO:0003700,DNA-binding transcription factor activity; GO:0000976,transcription cis-regulatory region binding; GO:0010087,phloem or xylem histogenesis; GO:0010119,regulation of stomatal movement; GO:0048364,root development; GO:0010214,seed coat development; GO:0010089,xylem development; GO:0003674,molecular_function; GO:0140110,transcription regulator activity; GO:0001067,tran…	PF00249.34:Myb-like DNA-binding domain	MYB	TF	MYB->MYB
FxaYL_741g0924540	1.2676	1.1172	0.973	0.5856	0.8054	0.7981	0.6384	0.4481	0.3939	0.7643	0.5434	0.4394	48	40	30	25	38	36	29	22	20	40	25	21	chr7_4_1	12377231	12382915	+	FxaYL_741g0924540	-- && MYB17_ARATH RecName: Full=Transcription factor MYB17 {ECO:0000305}; AltName: Full=Myb-related protein 17 {ECO:0000303|PubMed:11597504}; Short=AtMYB17 {ECO:0000303|PubMed:11597504}; AltName: Full=Protein LATE MERISTEM IDENTITY 2;	K09422 transcription factor MYB, plant | (RefSeq) transcription repressor MYB6 (A)	--	PREDICTED: transcription repressor MYB6 [Fragaria vesca subsp. vesca]	F2QKY0_ROSHC SubName: Full=Putative MYB transcription factor {ECO:0000313|EMBL:CCA29116.1};	Transcription factor, Myb superfamily	GO:0005634,nucleus; GO:0003677,DNA binding; GO:0003700,DNA-binding transcription factor activity; GO:0009908,flower development; GO:0009909,regulation of flower development; GO:0003674,molecular_function; GO:0003676,nucleic acid binding; GO:0005488,binding; GO:0097159,organic cyclic compound binding; GO:1901363,heterocyclic compound binding; GO:0140110,transcription regulator activity; GO:0000003…	PF00249.34:Myb-like DNA-binding domain	MYB	TF	MYB->MYB
FxaYL_342g0222510	0.6077	0.6657	0.7463	3.0607	3.4139	2.4597	0.1266	0.1506	0.1457	0.2983	0.3394	0.344	28	29	28	159	196	135	7	9	9	19	19	20	chr3_4_2	30728482	30733945	-	FxaYL_342g0222510	-- && MYB5_ARATH RecName: Full=Transcription repressor MYB5; AltName: Full=AtM2; AltName: Full=Myb-related protein 5; Short=AtMYB5;	K09422 transcription factor MYB, plant | (RefSeq) transcription repressor MYB5 (A)	--	PREDICTED: transcription repressor MYB5 [Fragaria vesca subsp. vesca]	A0A3Q8QF92_FRAAN SubName: Full=R2R3-MYB transcription factor MYB5 {ECO:0000313|EMBL:AZI95727.1};	Transcription factor, Myb superfamily	GO:0005634,nucleus; GO:0003700,DNA-binding transcription factor activity; GO:0000976,transcription cis-regulatory region binding; GO:0030154,cell differentiation; GO:0048354,mucilage biosynthetic process involved in seed coat development; GO:0010468,regulation of gene expression; GO:0010214,seed coat development; GO:0010090,trichome morphogenesis; GO:0003674,molecular_function; GO:0140110,transcr…	PF00249.34:Myb-like DNA-binding domain	MYB	TF	MYB->MYB
FxaYL_541g0596830	2.6651	1.6912	2.0729	0.2364	0.6416	0.8949	0.4443	0.137	0.1325	1.6068	0.5849	0.7743	30	18	19	3	9	12	6	2	2	25	8	11	chr5_4_1	20805467	20806987	-	FxaYL_541g0596830	-- && MYB30_ANTMA RecName: Full=Myb-related protein 330;	K09422 transcription factor MYB, plant | (RefSeq) transcription repressor MYB6 (A)	--	transcription repressor MYB6 [Rosa chinensis]	A0A2P6PEX5_ROSCH SubName: Full=Putative transcription factor MYB-HB-like family {ECO:0000313|EMBL:PRQ20479.1};	Transcription factor, Myb superfamily	GO:0005634,nucleus; GO:0003677,DNA binding; GO:0003674,molecular_function; GO:0003676,nucleic acid binding; GO:0005488,binding; GO:0097159,organic cyclic compound binding; GO:1901363,heterocyclic compound binding; GO:0005575,cellular_component; GO:0005622,intracellular anatomical structure; GO:0043226,organelle; GO:0043227,membrane-bounded organelle; GO:0043229,intracellular organelle; GO:0043231…	PF00249.34:Myb-like DNA-binding domain	MYB	TF	MYB->MYB
FxaYL_441g0245620	2.3245	1.865	1.9687	0.2133	0.1287	0.2692	0.1336	0.4327	0.4185	0.7539	0.6597	1.3973	29	22	20	3	2	4	2	7	7	13	10	22	chr4_4_1	22908204	22910362	-	FxaYL_441g0245620	-- && MY108_ARATH RecName: Full=Transcription factor MYB108; AltName: Full=Myb-related protein 108; Short=AtMYB108; AltName: Full=Protein BOTRYTIS-SUSCEPTIBLE 1;	K09422 transcription factor MYB, plant | (RefSeq) transcription factor MYB108 (A)	--	PREDICTED: transcription factor MYB108 [Fragaria vesca subsp. vesca]	F2QKW0_ROSRU SubName: Full=Putative MYB transcription factor {ECO:0000313|EMBL:CCA29096.1};	Transcription factor, Myb superfamily	GO:0005634,nucleus; GO:0003700,DNA-binding transcription factor activity; GO:0043565,sequence-specific DNA binding; GO:0000976,transcription cis-regulatory region binding; GO:0008219,cell death; GO:0006952,defense response; GO:0120195,positive regulation of anther dehiscence; GO:0006355,regulation of DNA-templated transcription; GO:0009620,response to fungus; GO:0003674,molecular_function; GO:014…	PF00249.34:Myb-like DNA-binding domain	MYB	TF	MYB->MYB
FxaYL_242g0446150	0.7373	0.6297	0.6234	0.3075	0.2959	0.3328	0.2975	0.2426	0.2509	0.3217	0.2649	0.2863	504	407	347	237	252	271	244	215	230	304	220	247	chr2_4_2	23935259	24014869	+	FxaYL_242g0446150	-- && KPRO_MAIZE RecName: Full=Putative receptor protein kinase ZmPK1; EC=2.7.11.1; Flags: Precursor;	K25900 cysteine proteinase RD21 [EC:3.4.22.-] | (RefSeq) cysteine proteinase RD21a (A)	--	PREDICTED: putative receptor protein kinase ZmPK1 [Fragaria vesca subsp. vesca]	A0A2P6Q0T1_ROSCH RecName: Full=Receptor-like serine/threonine-protein kinase {ECO:0000256|PIRNR:PIRNR000641}; EC=2.7.11.1 {ECO:0000256|PIRNR:PIRNR000641};	--	GO:0016021,integral component of membrane; GO:0005524,ATP binding; GO:0106310,protein serine kinase activity; GO:0004674,protein serine/threonine kinase activity; GO:0006468,protein phosphorylation; GO:0048544,recognition of pollen; GO:0000166,nucleotide binding; GO:0003674,molecular_function; GO:0005488,binding; GO:0017076,purine nucleotide binding; GO:0030554,adenyl nucleotide binding; GO:00325…	PF00069.28:Protein kinase domain	MYB	TF	MYB->MYB
FxaYL_332g0287010	4.8916	4.999	5.6024	0.2925	0.3529	0.2307	3.5735	1.9074	2.4595	1.9087	2.1712	2.3953	89	86	83	6	8	5	78	45	60	48	48	55	chr3_3_2	26019162	26021482	+	FxaYL_332g0287010	-- && DIV_ANTMA RecName: Full=Transcription factor DIVARICATA;	K12133 MYB-related transcription factor LHY | (RefSeq) protein LHY-like (A)	ko04712: Circadian rhythm - plant	PREDICTED: transcription factor DIVARICATA [Fragaria vesca subsp. vesca]	A0A2P6QJQ0_ROSCH SubName: Full=Putative transcription factor MYB/SANT family {ECO:0000313|EMBL:PRQ34402.1};	Zuotin and related molecular chaperones (DnaJ superfamily), contains DNA-binding domains	GO:0005634,nucleus; GO:0003677,DNA binding; GO:0048262,determination of dorsal/ventral asymmetry; GO:0009908,flower development; GO:0003674,molecular_function; GO:0003676,nucleic acid binding; GO:0005488,binding; GO:0097159,organic cyclic compound binding; GO:1901363,heterocyclic compound binding; GO:0003002,regionalization; GO:0007275,multicellular organism development; GO:0007389,pattern specif…	PF00249.34:Myb-like DNA-binding domain	MYB	TF	MYB->MYB
FxaYL_622g0088700	7.1047	0.2458	0.4077	2.9151	2.7976	3.2051	1.107	1.4594	1.4609	0.3122	0.7104	1.9993	214	7	10	99	105	115	40	57	59	13	26	76	chr6_2_2	1123300	1130389	-	FxaYL_622g0088700	-- && CDC5L_ARATH RecName: Full=Cell division cycle 5-like protein; Short=Cdc5-like protein; AltName: Full=Atypical R2R3-MYB transcription factor CDC5; AltName: Full=MOS4-associated complex protein 1; Short=MAC protein 1; AltName: Full=Protein MYB DOMAIN CELL DIVISION CYCLE 5; Short=AtMYBCD5;	K12860 pre-mRNA-splicing factor CDC5/CEF1 | (RefSeq) cell division cycle 5-like protein (A)	ko03040: Spliceosome	PREDICTED: cell division cycle 5-like protein [Fragaria vesca subsp. vesca]	A0A2P6R5K1_ROSCH SubName: Full=Putative transcription factor MYB-HB-like family {ECO:0000313|EMBL:PRQ41715.1};	mRNA splicing protein CDC5 (Myb superfamily)	GO:0005576,extracellular region; GO:0000974,Prp19 complex; GO:0005681,spliceosomal complex; GO:0003677,DNA binding; GO:0003700,DNA-binding transcription factor activity; GO:0007049,cell cycle; GO:0042742,defense response to bacterium; GO:0050832,defense response to fungus; GO:0006281,DNA repair; GO:0045087,innate immune response; GO:0000398,mRNA splicing, via spliceosome; GO:0006355,regulation of…	PF11831.11:pre-mRNA splicing factor component	MYB	TF	MYB->MYB
FxaYL_331g0218750	7.4276	8.9028	7.8447	3.7769	4.411	4.2816	3.5497	3.7806	3.9146	3.4391	2.5266	3.1389	150	170	129	86	111	103	86	99	106	96	62	80	chr3_3_1	27665002	27667555	+	FxaYL_331g0218750	-- && DIV_ANTMA RecName: Full=Transcription factor DIVARICATA;	K12133 MYB-related transcription factor LHY | (RefSeq) protein LHY-like (A)	ko04712: Circadian rhythm - plant	PREDICTED: transcription factor DIVARICATA [Fragaria vesca subsp. vesca]	A0A2P6QJQ0_ROSCH SubName: Full=Putative transcription factor MYB/SANT family {ECO:0000313|EMBL:PRQ34402.1};	Zuotin and related molecular chaperones (DnaJ superfamily), contains DNA-binding domains	GO:0005634,nucleus; GO:0003677,DNA binding; GO:0048262,determination of dorsal/ventral asymmetry; GO:0009908,flower development; GO:0003674,molecular_function; GO:0003676,nucleic acid binding; GO:0005488,binding; GO:0097159,organic cyclic compound binding; GO:1901363,heterocyclic compound binding; GO:0003002,regionalization; GO:0007275,multicellular organism development; GO:0007389,pattern specif…	PF00249.34:Myb-like DNA-binding domain	MYB	TF	MYB->MYB
FxaYL_641g0150340	3.4682	2.0115	2.0609	0.2977	0.3591	0.1878	0.1865	0.2588	0.3338	1.0522	1.1049	0.6205	31	17	15	3	4	2	2	3	4	13	12	7	chr6_4_1	29139230	29140270	+	FxaYL_641g0150340	-- && RS2_MAIZE RecName: Full=Protein rough sheath 2; AltName: Full=Protein PHANTASTICA; AltName: Full=ZmPHAN;	K09422 transcription factor MYB, plant | (RefSeq) protein rough sheath 2 homolog (A)	--	PREDICTED: protein rough sheath 2 homolog [Fragaria vesca subsp. vesca]	A0A2P6S380_ROSCH SubName: Full=Putative transcription factor MYB-HB-like family {ECO:0000313|EMBL:PRQ53138.1};	Transcription factor, Myb superfamily	GO:0000793,condensed chromosome; GO:0005730,nucleolus; GO:0042803,protein homodimerization activity; GO:0000976,transcription cis-regulatory region binding; GO:0008356,asymmetric cell division; GO:0042742,defense response to bacterium; GO:0050832,defense response to fungus; GO:0010338,leaf formation; GO:0045892,negative regulation of DNA-templated transcription; GO:0009944,polarity specification …	PF00249.34:Myb-like DNA-binding domain	MYB	TF	MYB->MYB
FxaYL_611g0130850	0.7989	1.6596	1.0862	0.4808	0.3892	0.0479	0.4757	0.4181	0.4681	0.5367	0.2583	0.4974	28	55	31	19	17	2	20	19	22	26	11	22	chr6_1_1	7364693	7373381	-	FxaYL_611g0130850	-- && MB3R5_ARATH RecName: Full=Transcription factor MYB3R-5 {ECO:0000303|PubMed:11597504}; AltName: Full=Myb-related protein 3R-5 {ECO:0000303|PubMed:11597504};	K09422 transcription factor MYB, plant | (RefSeq) transcriptional activator Myb (A)	--	PREDICTED: transcriptional activator Myb [Fragaria vesca subsp. vesca]	A0A2P6RA22_ROSCH SubName: Full=Putative transcription factor MYB-HB-like family {ECO:0000313|EMBL:PRQ43261.1};	Transcription factor, Myb superfamily	GO:0005634,nucleus; GO:0003700,DNA-binding transcription factor activity; GO:0000981,DNA-binding transcription factor activity, RNA polymerase II-specific; GO:0000978,RNA polymerase II cis-regulatory region sequence-specific DNA binding; GO:0043565,sequence-specific DNA binding; GO:0008285,negative regulation of cell population proliferation; GO:0045892,negative regulation of DNA-templated transc…	PF00249.34:Myb-like DNA-binding domain	MYB	TF	MYB->MYB
FxaYL_642g0173130	2.1269	1.3983	1.9061	1.0707	0.9227	1.2547	1.0063	1.197	0.9432	0.5407	0.8042	0.501	37	23	27	21	20	26	21	27	22	13	17	11	chr6_4_2	5641257	5643720	-	FxaYL_642g0173130	-- && DIV_ANTMA RecName: Full=Transcription factor DIVARICATA;	K12133 MYB-related transcription factor LHY | (RefSeq) protein LHY-like (A)	ko04712: Circadian rhythm - plant	PREDICTED: transcription factor DIVARICATA [Fragaria vesca subsp. vesca]	A0A7D5A8V9_FRAVE SubName: Full=MYB65 {ECO:0000313|EMBL:QKV26106.1};	Zuotin and related molecular chaperones (DnaJ superfamily), contains DNA-binding domains	GO:0005634,nucleus; GO:0003677,DNA binding; GO:0048262,determination of dorsal/ventral asymmetry; GO:0009908,flower development; GO:0003674,molecular_function; GO:0003676,nucleic acid binding; GO:0005488,binding; GO:0097159,organic cyclic compound binding; GO:1901363,heterocyclic compound binding; GO:0003002,regionalization; GO:0007275,multicellular organism development; GO:0007389,pattern specif…	PF00249.34:Myb-like DNA-binding domain	MYB	TF	MYB->MYB
FxaYL_612g0137540	2.8567	2.9108	3.3372	1.2359	1.1743	1.4331	5.6338	7.2542	5.6122	0.7813	1.3189	0.4417	82	79	78	40	42	49	194	270	216	31	46	16	chr6_1_2	1122865	1130989	-	FxaYL_612g0137540	-- && CDC5L_ARATH RecName: Full=Cell division cycle 5-like protein; Short=Cdc5-like protein; AltName: Full=Atypical R2R3-MYB transcription factor CDC5; AltName: Full=MOS4-associated complex protein 1; Short=MAC protein 1; AltName: Full=Protein MYB DOMAIN CELL DIVISION CYCLE 5; Short=AtMYBCD5;	K12860 pre-mRNA-splicing factor CDC5/CEF1 | (RefSeq) cell division cycle 5-like protein (A)	ko03040: Spliceosome	PREDICTED: cell division cycle 5-like protein [Fragaria vesca subsp. vesca]	A0A2P6R5K1_ROSCH SubName: Full=Putative transcription factor MYB-HB-like family {ECO:0000313|EMBL:PRQ41715.1};	mRNA splicing protein CDC5 (Myb superfamily)	GO:0005576,extracellular region; GO:0000974,Prp19 complex; GO:0005681,spliceosomal complex; GO:0003677,DNA binding; GO:0003700,DNA-binding transcription factor activity; GO:0007049,cell cycle; GO:0042742,defense response to bacterium; GO:0050832,defense response to fungus; GO:0006281,DNA repair; GO:0045087,innate immune response; GO:0000398,mRNA splicing, via spliceosome; GO:0006355,regulation of…	PF11831.11:pre-mRNA splicing factor component	MYB	TF	MYB->MYB
FxaYL_632g0044680	2.3382	2.6548	2.6182	0.6404	0.3863	0.6062	1.2898	1.0607	1.0258	0.6717	0.9056	0.5449	68	73	62	21	14	21	45	40	40	27	32	20	chr6_3_2	1008028	1015481	-	FxaYL_632g0044680	-- && CDC5L_ARATH RecName: Full=Cell division cycle 5-like protein; Short=Cdc5-like protein; AltName: Full=Atypical R2R3-MYB transcription factor CDC5; AltName: Full=MOS4-associated complex protein 1; Short=MAC protein 1; AltName: Full=Protein MYB DOMAIN CELL DIVISION CYCLE 5; Short=AtMYBCD5;	K12860 pre-mRNA-splicing factor CDC5/CEF1 | (RefSeq) cell division cycle 5-like protein (A)	ko03040: Spliceosome	PREDICTED: cell division cycle 5-like protein [Fragaria vesca subsp. vesca]	A0A2P6R5K1_ROSCH SubName: Full=Putative transcription factor MYB-HB-like family {ECO:0000313|EMBL:PRQ41715.1};	mRNA splicing protein CDC5 (Myb superfamily)	GO:0005576,extracellular region; GO:0000974,Prp19 complex; GO:0005681,spliceosomal complex; GO:0003677,DNA binding; GO:0003700,DNA-binding transcription factor activity; GO:0007049,cell cycle; GO:0042742,defense response to bacterium; GO:0050832,defense response to fungus; GO:0006281,DNA repair; GO:0045087,innate immune response; GO:0000398,mRNA splicing, via spliceosome; GO:0006355,regulation of…	PF11831.11:pre-mRNA splicing factor component	MYB	TF	MYB->MYB
FxaYL_211g0432240	13.9062	16.2393	9.2506	3.3403	3.1388	4.4994	1.6905	1.4523	1.9446	3.668	2.9803	4.2469	96	106	52	26	27	37	14	13	18	35	25	37	chr2_1_1	12230114	12230917	+	FxaYL_211g0432240	-- && MYB44_ARATH RecName: Full=Transcription factor MYB44 {ECO:0000303|PubMed:11597504}; AltName: Full=Myb-related protein 44 {ECO:0000303|PubMed:11597504}; Short=AtMYB44 {ECO:0000303|PubMed:11597504}; AltName: Full=Myb-related protein R1 {ECO:0000303|PubMed:9678577}; Short=AtMYBR1 {ECO:0000303|PubMed:9678577};	K09422 transcription factor MYB, plant | (RefSeq) transcription factor MYB44-like (A)	--	PREDICTED: transcription factor MYB44-like [Fragaria vesca subsp. vesca]	A0A2P6PLU1_ROSCH SubName: Full=Putative transcription factor MYB-HB-like family {ECO:0000313|EMBL:PRQ22901.1};	Transcription factor, Myb superfamily	GO:0005634,nucleus; GO:0003700,DNA-binding transcription factor activity; GO:0000981,DNA-binding transcription factor activity, RNA polymerase II-specific; GO:0042802,identical protein binding; GO:0000978,RNA polymerase II cis-regulatory region sequence-specific DNA binding; GO:0043565,sequence-specific DNA binding; GO:0000976,transcription cis-regulatory region binding; GO:0009738,abscisic acid-…	PF00249.34:Myb-like DNA-binding domain	MYB	TF	MYB->MYB
FxaYL_141g0891140	2.1013	2.0877	1.955	1.4684	1.022	1.0691	2.5478	1.7188	1.4722	0.4607	0.524	0.6559	33	31	25	26	20	20	48	35	31	10	10	13	chr1_4_1	9198744	9200572	+	FxaYL_141g0891140	-- && MYB73_ARATH RecName: Full=Transcription factor MYB73 {ECO:0000303|PubMed:11597504}; AltName: Full=Myb-related protein 73 {ECO:0000303|PubMed:11597504}; Short=AtMYB73 {ECO:0000303|PubMed:11597504};	K09422 transcription factor MYB, plant | (RefSeq) transcription factor MYB44-like (A)	--	PREDICTED: transcription factor MYB44-like [Fragaria vesca subsp. vesca]	A0A2P6RNT9_ROSCH SubName: Full=Putative transcription factor MYB-HB-like family {ECO:0000313|EMBL:PRQ48074.1};	Transcription factor, Myb superfamily	GO:0005634,nucleus; GO:0003700,DNA-binding transcription factor activity; GO:0000981,DNA-binding transcription factor activity, RNA polymerase II-specific; GO:0000978,RNA polymerase II cis-regulatory region sequence-specific DNA binding; GO:0000976,transcription cis-regulatory region binding; GO:0019760,glucosinolate metabolic process; GO:1901001,negative regulation of response to salt stress; GO…	PF00249.34:Myb-like DNA-binding domain	MYB	TF	MYB->MYB
FxaYL_521g0733120	11.5362	13.8155	12.7091	2.4074	0.2723	2.9908	0	0.785	1.5183	2.3934	2.3735	2.4197	136	154	122	32	4	42	0	12	24	39	34	36	chr5_2_1	20475212	20476794	-	FxaYL_521g0733120	-- && MYB30_ANTMA RecName: Full=Myb-related protein 330;	K09422 transcription factor MYB, plant | (RefSeq) transcription repressor MYB6 (A)	--	PREDICTED: transcription repressor MYB6 [Fragaria vesca subsp. vesca]	A0A385PM96_ROSRU SubName: Full=Transcription factor MYB3-like protein {ECO:0000313|EMBL:AYA95098.1};	Transcription factor, Myb superfamily	GO:0005634,nucleus; GO:0003677,DNA binding; GO:0003674,molecular_function; GO:0003676,nucleic acid binding; GO:0005488,binding; GO:0097159,organic cyclic compound binding; GO:1901363,heterocyclic compound binding; GO:0005575,cellular_component; GO:0005622,intracellular anatomical structure; GO:0043226,organelle; GO:0043227,membrane-bounded organelle; GO:0043229,intracellular organelle; GO:0043231…	PF00249.34:Myb-like DNA-binding domain	MYB	TF	MYB->MYB
FxaYL_721g0991760	36.3952	28.9604	30.862	0.7686	2.2254	1.7459	0.2889	0.9356	0.9048	7.3978	5.1347	5.2184	210	158	145	5	16	12	2	7	7	59	36	38	chr7_2_1	5667987	5669302	+	FxaYL_721g0991760	-- && DIV_ANTMA RecName: Full=Transcription factor DIVARICATA;	--	--	PREDICTED: transcription factor DIVARICATA [Fragaria vesca subsp. vesca]	A0A2P6SCI3_ROSCH SubName: Full=Putative transcription factor MYB/SANT family {ECO:0000313|EMBL:PRQ56395.1};	Zuotin and related molecular chaperones (DnaJ superfamily), contains DNA-binding domains	GO:0005634,nucleus; GO:0003677,DNA binding; GO:0048262,determination of dorsal/ventral asymmetry; GO:0009908,flower development; GO:0003674,molecular_function; GO:0003676,nucleic acid binding; GO:0005488,binding; GO:0097159,organic cyclic compound binding; GO:1901363,heterocyclic compound binding; GO:0003002,regionalization; GO:0007275,multicellular organism development; GO:0007389,pattern specif…	PF00249.34:Myb-like DNA-binding domain	MYB	TF	MYB->MYB
FxaYL_232g0493650	1.2123	1.0074	1.3824	0.3072	0.3475	0.2181	0.2887	0.3339	0.0646	0.1879	0.3563	0.0686	14	11	13	4	5	3	4	5	1	3	5	1	chr2_3_2	16573802	16575937	-	FxaYL_232g0493650	-- && MYB14_ARATH RecName: Full=Transcription factor MYB14 {ECO:0000303|PubMed:9839469}; AltName: Full=Myb-related protein 14 {ECO:0000303|PubMed:9839469}; Short=AtMYB14 {ECO:0000303|PubMed:9839469}; Short=MYB14At {ECO:0000303|PubMed:9839469};	K09422 transcription factor MYB, plant | (RefSeq) myb-related protein Myb4 (A)	--	PREDICTED: myb-related protein Myb4 [Fragaria vesca subsp. vesca]	F2QKX0_ROSRU SubName: Full=Putative MYB transcription factor {ECO:0000313|EMBL:CCA29106.1};	Transcription factor, Myb superfamily	GO:0005634,nucleus; GO:0003700,DNA-binding transcription factor activity; GO:0000976,transcription cis-regulatory region binding; GO:0045893,positive regulation of DNA-templated transcription; GO:0009409,response to cold; GO:0050826,response to freezing; GO:0003674,molecular_function; GO:0140110,transcription regulator activity; GO:0001067,transcription regulatory region nucleic acid binding; GO:…	PF00249.34:Myb-like DNA-binding domain	MYB	TF	MYB->MYB
FxaYL_321g0305870	7.1658	6.359	6.4737	0.4383	0.8593	0.3457	0.6179	0.3811	0.7986	0.8342	0.8134	1.1748	87	73	64	6	13	5	9	6	13	14	12	18	chr3_2_1	1637620	1639372	+	FxaYL_321g0305870	-- && MYB4_ORYSJ RecName: Full=Transcription factor MYB4 {ECO:0000305}; AltName: Full=Myb-related protein 4 {ECO:0000305}; Short=OsMyb4 {ECO:0000303|PubMed:14675437}; AltName: Full=Transcription factor RLTR1 {ECO:0000312|EMBL:AAP92750.1};	K09422 transcription factor MYB, plant | (RefSeq) myb-related protein Myb4-like (A)	--	PREDICTED: myb-related protein Myb4-like [Fragaria vesca subsp. vesca]	A0A2P6Q3D4_ROSCH SubName: Full=Putative transcription factor MYB-HB-like family {ECO:0000313|EMBL:PRQ28692.1};	Transcription factor, Myb superfamily	GO:0005634,nucleus; GO:0003677,DNA binding; GO:0045893,positive regulation of DNA-templated transcription; GO:0009409,response to cold; GO:0003674,molecular_function; GO:0003676,nucleic acid binding; GO:0005488,binding; GO:0097159,organic cyclic compound binding; GO:1901363,heterocyclic compound binding; GO:0006139,nucleobase-containing compound metabolic process; GO:0006351,DNA-templated transcr…	PF00249.34:Myb-like DNA-binding domain	MYB	TF	MYB->MYB
FxaYL_721g0975640	4.5622	4.5539	4.3438	0.1364	0.1646	0.2582	0.1282	0.3163	0.2294	0.9271	0.675	0.0812	89	84	69	3	4	6	3	8	6	25	16	2	chr7_2_1	17084942	17087740	+	FxaYL_721g0975640	-- && DIV_ANTMA RecName: Full=Transcription factor DIVARICATA;	K12133 MYB-related transcription factor LHY | (RefSeq) protein LHY-like (A)	ko04712: Circadian rhythm - plant	PREDICTED: transcription factor DIVARICATA-like [Fragaria vesca subsp. vesca]	A0A2P6SKY8_ROSCH SubName: Full=Putative transcription factor MYB/SANT family {ECO:0000313|EMBL:PRQ59358.1};	Zuotin and related molecular chaperones (DnaJ superfamily), contains DNA-binding domains	GO:0005634,nucleus; GO:0003677,DNA binding; GO:0048262,determination of dorsal/ventral asymmetry; GO:0009908,flower development; GO:0003674,molecular_function; GO:0003676,nucleic acid binding; GO:0005488,binding; GO:0097159,organic cyclic compound binding; GO:1901363,heterocyclic compound binding; GO:0003002,regionalization; GO:0007275,multicellular organism development; GO:0007389,pattern specif…	PF00249.34:Myb-like DNA-binding domain	MYB	TF	MYB->MYB
FxaYL_711g0952740	1.2804	0.6477	0.3418	3.0119	3.1274	4.5801	0.0928	0	0.1246	0.1208	0.0458	0.0441	23	11	5	61	70	98	2	0	3	3	1	1	chr7_1_1	12427176	12430547	+	FxaYL_711g0952740	-- && MYB17_ARATH RecName: Full=Transcription factor MYB17 {ECO:0000305}; AltName: Full=Myb-related protein 17 {ECO:0000303|PubMed:11597504}; Short=AtMYB17 {ECO:0000303|PubMed:11597504}; AltName: Full=Protein LATE MERISTEM IDENTITY 2;	K09422 transcription factor MYB, plant | (RefSeq) transcription repressor MYB6 (A)	--	PREDICTED: transcription repressor MYB6 [Fragaria vesca subsp. vesca]	F2QKY0_ROSHC SubName: Full=Putative MYB transcription factor {ECO:0000313|EMBL:CCA29116.1};	Transcription factor, Myb superfamily	GO:0005634,nucleus; GO:0003677,DNA binding; GO:0003700,DNA-binding transcription factor activity; GO:0009908,flower development; GO:0009909,regulation of flower development; GO:0003674,molecular_function; GO:0003676,nucleic acid binding; GO:0005488,binding; GO:0097159,organic cyclic compound binding; GO:1901363,heterocyclic compound binding; GO:0140110,transcription regulator activity; GO:0000003…	PF00249.34:Myb-like DNA-binding domain	MYB	TF	MYB->MYB
FxaYL_231g0408530	39.9803	28.6485	29.7088	2.5695	2.5575	2.6753	1.0867	0.5586	0.7562	2.62	3.2188	3.0991	276	187	167	20	22	22	9	5	7	25	27	27	chr2_3_1	4292687	4293490	-	FxaYL_231g0408530	-- && MYB44_ARATH RecName: Full=Transcription factor MYB44 {ECO:0000303|PubMed:11597504}; AltName: Full=Myb-related protein 44 {ECO:0000303|PubMed:11597504}; Short=AtMYB44 {ECO:0000303|PubMed:11597504}; AltName: Full=Myb-related protein R1 {ECO:0000303|PubMed:9678577}; Short=AtMYBR1 {ECO:0000303|PubMed:9678577};	K09422 transcription factor MYB, plant | (RefSeq) transcription factor MYB44-like (A)	--	PREDICTED: transcription factor MYB44-like [Fragaria vesca subsp. vesca]	A0A2P6PLU1_ROSCH SubName: Full=Putative transcription factor MYB-HB-like family {ECO:0000313|EMBL:PRQ22901.1};	Transcription factor, Myb superfamily	GO:0005634,nucleus; GO:0003700,DNA-binding transcription factor activity; GO:0000981,DNA-binding transcription factor activity, RNA polymerase II-specific; GO:0042802,identical protein binding; GO:0000978,RNA polymerase II cis-regulatory region sequence-specific DNA binding; GO:0043565,sequence-specific DNA binding; GO:0000976,transcription cis-regulatory region binding; GO:0009738,abscisic acid-…	PF00249.34:Myb-like DNA-binding domain	MYB	TF	MYB->MYB
FxaYL_512g0674940	13.9269	11.9728	14.1029	0.2889	0.2614	0.2051	0.8147	0.5653	0.4252	1.4731	0.6703	0.7099	171	139	141	4	4	3	12	9	7	25	10	11	chr5_1_2	21112514	21114153	-	FxaYL_512g0674940	-- && MYB30_ANTMA RecName: Full=Myb-related protein 330;	K09422 transcription factor MYB, plant | (RefSeq) transcription repressor MYB6 (A)	--	PREDICTED: transcription repressor MYB6 [Fragaria vesca subsp. vesca]	A0A385PM96_ROSRU SubName: Full=Transcription factor MYB3-like protein {ECO:0000313|EMBL:AYA95098.1};	Transcription factor, Myb superfamily	GO:0005634,nucleus; GO:0003677,DNA binding; GO:0003674,molecular_function; GO:0003676,nucleic acid binding; GO:0005488,binding; GO:0097159,organic cyclic compound binding; GO:1901363,heterocyclic compound binding; GO:0005575,cellular_component; GO:0005622,intracellular anatomical structure; GO:0043226,organelle; GO:0043227,membrane-bounded organelle; GO:0043229,intracellular organelle; GO:0043231…	PF00249.34:Myb-like DNA-binding domain	MYB	TF	MYB->MYB
FxaYL_642g0143480	21.6951	16.5885	17.6424	0.8451	0.5294	0.8614	0.3055	0	0.1093	0.9545	0.9651	1.3358	296	214	196	13	9	14	5	0	2	18	16	23	chr6_4_2	30415288	30417276	-	FxaYL_642g0143480	-- && MYB06_ANTMA RecName: Full=Myb-related protein 306;	K09422 transcription factor MYB, plant | (RefSeq) myb-related protein 306 (A)	--	PREDICTED: myb-related protein 306 [Fragaria vesca subsp. vesca]	A0A2P6S4L1_ROSCH SubName: Full=Putative transcription factor MYB-HB-like family {ECO:0000313|EMBL:PRQ53621.1};	Transcription factor, Myb superfamily	GO:0005634,nucleus; GO:0003677,DNA binding; GO:0003674,molecular_function; GO:0003676,nucleic acid binding; GO:0005488,binding; GO:0097159,organic cyclic compound binding; GO:1901363,heterocyclic compound binding; GO:0005575,cellular_component; GO:0005622,intracellular anatomical structure; GO:0043226,organelle; GO:0043227,membrane-bounded organelle; GO:0043229,intracellular organelle; GO:0043231…	PF00249.34:Myb-like DNA-binding domain	MYB	TF	MYB->MYB
FxaYL_531g0576200	1.9629	1.1918	1.9642	3.4818	2.2754	2.4717	1.1817	0.9251	0.9488	0.0263	0.2692	0	54	31	44	108	78	81	39	33	35	1	9	0	chr5_3_1	9401645	9408169	-	FxaYL_531g0576200	-- && MB3R2_ORYSJ RecName: Full=Transcription factor MYB3R-2 {ECO:0000305}; AltName: Full=Myb-related protein MYB3R-2 {ECO:0000305}; Short=OsMYB3R-2 {ECO:0000303|PubMed:17293435};	K09422 transcription factor MYB, plant | (RefSeq) myb-like protein L (A)	--	PREDICTED: myb-like protein L [Fragaria vesca subsp. vesca]	A0A2P6P1X0_ROSCH SubName: Full=Putative transcription factor MYB-HB-like family {ECO:0000313|EMBL:PRQ15933.1};	Transcription factor, Myb superfamily	GO:0005634,nucleus; GO:0000981,DNA-binding transcription factor activity, RNA polymerase II-specific; GO:0000978,RNA polymerase II cis-regulatory region sequence-specific DNA binding; GO:0043565,sequence-specific DNA binding; GO:1901002,positive regulation of response to salt stress; GO:1902584,positive regulation of response to water deprivation; GO:0045893,positive regulation of DNA-templated t…	PF00249.34:Myb-like DNA-binding domain	MYB	TF	MYB->MYB
FxaYL_122g0785380	0.8897	0.7698	0.8939	0.0717	0	0.0679	0.0674	0	0	0.0585	0	0.0641	11	9	9	1	0	1	1	0	0	1	0	1	chr1_2_2	8516046	8517485	+	FxaYL_122g0785380	-- && MYB73_ARATH RecName: Full=Transcription factor MYB73 {ECO:0000303|PubMed:11597504}; AltName: Full=Myb-related protein 73 {ECO:0000303|PubMed:11597504}; Short=AtMYB73 {ECO:0000303|PubMed:11597504};	K09422 transcription factor MYB, plant | (RefSeq) transcription factor MYB44-like (A)	--	PREDICTED: transcription factor MYB44-like [Fragaria vesca subsp. vesca]	A0A2P6RNT9_ROSCH SubName: Full=Putative transcription factor MYB-HB-like family {ECO:0000313|EMBL:PRQ48074.1};	Transcription factor, Myb superfamily	GO:0005634,nucleus; GO:0003700,DNA-binding transcription factor activity; GO:0000981,DNA-binding transcription factor activity, RNA polymerase II-specific; GO:0000978,RNA polymerase II cis-regulatory region sequence-specific DNA binding; GO:0000976,transcription cis-regulatory region binding; GO:0019760,glucosinolate metabolic process; GO:1901001,negative regulation of response to salt stress; GO…	PF00249.34:Myb-like DNA-binding domain	MYB	TF	MYB->MYB
FxaYL_621g0081100	1.5556	1.5153	1.5585	12.7438	12.6154	13.0933	5.7668	4.925	5.0681	0.0888	0.1011	0.0324	38	35	31	351	384	381	169	156	166	3	3	1	chr6_2_1	7458446	7461290	+	FxaYL_621g0081100	-- && AS1_ARATH RecName: Full=Transcription factor AS1 {ECO:0000303|PubMed:11140682}; AltName: Full=Myb-related protein 91 {ECO:0000303|PubMed:9839469}; Short=AtMYB91 {ECO:0000303|PubMed:9839469}; AltName: Full=Protein ASYMMETRIC LEAVES 1 {ECO:0000303|PubMed:11140682}; AltName: Full=Protein PHANTASTICA {ECO:0000303|PubMed:10102816}; Short=AtPHAN {ECO:0000303|PubMed:10102816};	K09422 transcription factor MYB, plant | (RefSeq) transcription factor AS1-like (A)	--	PREDICTED: transcription factor AS1-like [Fragaria vesca subsp. vesca]	A0A2P6RA07_ROSCH SubName: Full=Putative transcription factor MYB-HB-like family {ECO:0000313|EMBL:PRQ43256.1};	Transcription factor, Myb superfamily	GO:0000793,condensed chromosome; GO:0005730,nucleolus; GO:0005634,nucleus; GO:0003677,DNA binding; GO:0003700,DNA-binding transcription factor activity; GO:0042802,identical protein binding; GO:0042803,protein homodimerization activity; GO:0000976,transcription cis-regulatory region binding; GO:0008356,asymmetric cell division; GO:0042742,defense response to bacterium; GO:0050832,defense response…	PF00249.34:Myb-like DNA-binding domain	MYB	TF	MYB->MYB
FxaYL_722g0900440	1.2855	1.7402	1.1998	0.456	0.3301	0.4317	0.0857	0.3172	0.3451	0.0372	0	0.163	25	32	19	10	8	10	2	8	9	1	0	4	chr7_2_2	16992454	16995248	+	FxaYL_722g0900440	-- && DIV_ANTMA RecName: Full=Transcription factor DIVARICATA;	K12133 MYB-related transcription factor LHY | (RefSeq) protein LHY-like (A)	ko04712: Circadian rhythm - plant	PREDICTED: transcription factor DIVARICATA-like [Fragaria vesca subsp. vesca]	A0A2P6SKY8_ROSCH SubName: Full=Putative transcription factor MYB/SANT family {ECO:0000313|EMBL:PRQ59358.1};	Zuotin and related molecular chaperones (DnaJ superfamily), contains DNA-binding domains	GO:0005634,nucleus; GO:0003677,DNA binding; GO:0048262,determination of dorsal/ventral asymmetry; GO:0009908,flower development; GO:0003674,molecular_function; GO:0003676,nucleic acid binding; GO:0005488,binding; GO:0097159,organic cyclic compound binding; GO:1901363,heterocyclic compound binding; GO:0003002,regionalization; GO:0007275,multicellular organism development; GO:0007389,pattern specif…	PF00249.34:Myb-like DNA-binding domain	MYB	TF	MYB->MYB
FxaYL_611g0135740	34.8971	32.3435	30.357	9.6513	8.9965	9.214	2.0331	1.9895	2.1339	1.2556	1.5441	1.5238	744	652	527	232	239	234	52	55	61	37	40	41	chr6_1_1	4199406	4202111	+	FxaYL_611g0135740	-- && MYB61_ARATH RecName: Full=Transcription factor MYB61 {ECO:0000305}; AltName: Full=Myb-related protein 61 {ECO:0000305}; Short=AtMYB61 {ECO:0000303|PubMed:16005292};	K09422 transcription factor MYB, plant | (RefSeq) transcription factor MYB86 (A)	--	PREDICTED: transcription factor MYB86 [Fragaria vesca subsp. vesca]	A0A2P6R7X1_ROSCH SubName: Full=Putative transcription factor MYB-HB-like family {ECO:0000313|EMBL:PRQ42535.1};	Transcription factor, Myb superfamily	GO:0005634,nucleus; GO:0003700,DNA-binding transcription factor activity; GO:0000976,transcription cis-regulatory region binding; GO:0010087,phloem or xylem histogenesis; GO:0010119,regulation of stomatal movement; GO:0048364,root development; GO:0010214,seed coat development; GO:0010089,xylem development; GO:0003674,molecular_function; GO:0140110,transcription regulator activity; GO:0001067,tran…	PF00249.34:Myb-like DNA-binding domain	MYB	TF	MYB->MYB
FxaYL_611g0130890	0.678	0.5975	0.8326	0.1002	0.0907	0.0949	0	0	0.1124	0.0273	0.031	0.0298	18	15	18	3	3	3	0	0	4	1	1	1	chr6_1_1	7340658	7343749	+	FxaYL_611g0130890	-- && AS1_ARATH RecName: Full=Transcription factor AS1 {ECO:0000303|PubMed:11140682}; AltName: Full=Myb-related protein 91 {ECO:0000303|PubMed:9839469}; Short=AtMYB91 {ECO:0000303|PubMed:9839469}; AltName: Full=Protein ASYMMETRIC LEAVES 1 {ECO:0000303|PubMed:11140682}; AltName: Full=Protein PHANTASTICA {ECO:0000303|PubMed:10102816}; Short=AtPHAN {ECO:0000303|PubMed:10102816};	K09422 transcription factor MYB, plant | (RefSeq) transcription factor AS1-like (A)	--	PREDICTED: transcription factor AS1-like [Fragaria vesca subsp. vesca]	A0A2P6RA07_ROSCH SubName: Full=Putative transcription factor MYB-HB-like family {ECO:0000313|EMBL:PRQ43256.1};	Transcription factor, Myb superfamily	GO:0000793,condensed chromosome; GO:0005730,nucleolus; GO:0005634,nucleus; GO:0003677,DNA binding; GO:0003700,DNA-binding transcription factor activity; GO:0042802,identical protein binding; GO:0042803,protein homodimerization activity; GO:0000976,transcription cis-regulatory region binding; GO:0008356,asymmetric cell division; GO:0042742,defense response to bacterium; GO:0050832,defense response…	PF00249.34:Myb-like DNA-binding domain	MYB	TF	MYB->MYB
FxaYL_631g0039930	0.5007	2.383	0.6149	0.1332	0.1607	0.1681	0	0.0386	0.112	0	0.0824	0	10	45	10	3	4	4	0	1	3	0	2	0	chr6_3_1	4113614	4116161	+	FxaYL_631g0039930	-- && MYB61_ARATH RecName: Full=Transcription factor MYB61 {ECO:0000305}; AltName: Full=Myb-related protein 61 {ECO:0000305}; Short=AtMYB61 {ECO:0000303|PubMed:16005292};	K09422 transcription factor MYB, plant | (RefSeq) transcription factor MYB86 (A)	--	PREDICTED: transcription factor MYB86 [Fragaria vesca subsp. vesca]	A0A2P6R7X1_ROSCH SubName: Full=Putative transcription factor MYB-HB-like family {ECO:0000313|EMBL:PRQ42535.1};	Transcription factor, Myb superfamily	GO:0005634,nucleus; GO:0003700,DNA-binding transcription factor activity; GO:0000976,transcription cis-regulatory region binding; GO:0010087,phloem or xylem histogenesis; GO:0010119,regulation of stomatal movement; GO:0048364,root development; GO:0010214,seed coat development; GO:0010089,xylem development; GO:0003674,molecular_function; GO:0140110,transcription regulator activity; GO:0001067,tran…	PF00249.34:Myb-like DNA-binding domain	MYB	TF	MYB->MYB
FxaYL_341g0295300	1.2952	1.0274	1.4581	0.0957	0	0.1812	4.8585	4.9529	3.9445	0.0781	0	0	24	18	22	2	0	4	108	119	98	2	0	0	chr3_4_1	26426522	26428882	+	FxaYL_341g0295300	-- && DIV_ANTMA RecName: Full=Transcription factor DIVARICATA;	K12133 MYB-related transcription factor LHY | (RefSeq) protein LHY-like (A)	ko04712: Circadian rhythm - plant	PREDICTED: transcription factor DIVARICATA [Fragaria vesca subsp. vesca]	A0A2P6QJQ0_ROSCH SubName: Full=Putative transcription factor MYB/SANT family {ECO:0000313|EMBL:PRQ34402.1};	Zuotin and related molecular chaperones (DnaJ superfamily), contains DNA-binding domains	GO:0005634,nucleus; GO:0003677,DNA binding; GO:0048262,determination of dorsal/ventral asymmetry; GO:0009908,flower development; GO:0003674,molecular_function; GO:0003676,nucleic acid binding; GO:0005488,binding; GO:0097159,organic cyclic compound binding; GO:1901363,heterocyclic compound binding; GO:0003002,regionalization; GO:0007275,multicellular organism development; GO:0007389,pattern specif…	PF00249.34:Myb-like DNA-binding domain	MYB	TF	MYB->MYB
FxaYL_531g0576120	0.9046	0.5581	0.648	0	0.242	0.0633	0	0	0.1687	0	0	0	12	7	7	0	4	1	0	0	3	0	0	0	chr5_3_1	9449521	9452052	+	FxaYL_531g0576120	-- && MYB6_ARATH RecName: Full=Transcription repressor MYB6; AltName: Full=Myb-related protein 6; Short=AtMYB6;	K09422 transcription factor MYB, plant | (RefSeq) transcription factor MYB3-like (A)	--	transcription factor MYB1 [Fragaria x ananassa]	Q94EN3_FRAAN SubName: Full=MYB1 transcription factor {ECO:0000313|EMBL:QIZ03071.1}; SubName: Full=R2R3-MYB transcription factor MYB1-1 {ECO:0000313|EMBL:AUO79650.1}; SubName: Full=Transcription factor MYB1 {ECO:0000313|EMBL:AAK84064.1};	Transcription factor, Myb superfamily	GO:0005634,nucleus; GO:0003700,DNA-binding transcription factor activity; GO:0000976,transcription cis-regulatory region binding; GO:0003674,molecular_function; GO:0140110,transcription regulator activity; GO:0001067,transcription regulatory region nucleic acid binding; GO:0003676,nucleic acid binding; GO:0003677,DNA binding; GO:0003690,double-stranded DNA binding; GO:0005488,binding; GO:0043565,…	PF00249.34:Myb-like DNA-binding domain	MYB	TF	MYB->MYB
FxaYL_242g0472670	20.7851	19.1715	19.0817	0.4835	0.2188	0.9153	0.1136	0.0526	0.1016	0.1479	0.1683	0.432	305	266	228	8	4	16	2	1	2	3	3	8	chr2_4_2	3266483	3268342	-	FxaYL_242g0472670	-- && MYB44_ARATH RecName: Full=Transcription factor MYB44 {ECO:0000303|PubMed:11597504}; AltName: Full=Myb-related protein 44 {ECO:0000303|PubMed:11597504}; Short=AtMYB44 {ECO:0000303|PubMed:11597504}; AltName: Full=Myb-related protein R1 {ECO:0000303|PubMed:9678577}; Short=AtMYBR1 {ECO:0000303|PubMed:9678577};	K09422 transcription factor MYB, plant | (RefSeq) transcription factor MYB44-like (A)	--	PREDICTED: transcription factor MYB44-like [Fragaria vesca subsp. vesca]	A0A2P6PLU1_ROSCH SubName: Full=Putative transcription factor MYB-HB-like family {ECO:0000313|EMBL:PRQ22901.1};	Transcription factor, Myb superfamily	GO:0005634,nucleus; GO:0003700,DNA-binding transcription factor activity; GO:0000981,DNA-binding transcription factor activity, RNA polymerase II-specific; GO:0042802,identical protein binding; GO:0000978,RNA polymerase II cis-regulatory region sequence-specific DNA binding; GO:0043565,sequence-specific DNA binding; GO:0000976,transcription cis-regulatory region binding; GO:0009738,abscisic acid-…	PF00249.34:Myb-like DNA-binding domain	MYB	TF	MYB->MYB
FxaYL_621g0082540	2.9485	2.6194	2.1726	6.3284	8.5184	6.8316	1.8679	2.6831	2.3749	0	0.0485	0.0467	50	42	30	121	180	138	38	59	54	0	1	1	chr6_2_1	6308907	6311323	-	FxaYL_621g0082540	-- && DIV_ANTMA RecName: Full=Transcription factor DIVARICATA;	K12133 MYB-related transcription factor LHY | (RefSeq) protein LHY-like (A)	ko04712: Circadian rhythm - plant	PREDICTED: transcription factor DIVARICATA [Fragaria vesca subsp. vesca]	A0A7D5A8V9_FRAVE SubName: Full=MYB65 {ECO:0000313|EMBL:QKV26106.1};	Zuotin and related molecular chaperones (DnaJ superfamily), contains DNA-binding domains	GO:0005634,nucleus; GO:0003677,DNA binding; GO:0048262,determination of dorsal/ventral asymmetry; GO:0009908,flower development; GO:0003674,molecular_function; GO:0003676,nucleic acid binding; GO:0005488,binding; GO:0097159,organic cyclic compound binding; GO:1901363,heterocyclic compound binding; GO:0003002,regionalization; GO:0007275,multicellular organism development; GO:0007389,pattern specif…	PF00249.34:Myb-like DNA-binding domain	MYB	TF	MYB->MYB
FxaYL_642g0175720	0.5522	0.7433	0.6165	0.0445	0	0.0421	0	0	0	0	0	0	11	14	10	1	0	1	0	0	0	0	0	0	chr6_4_2	3657140	3659682	+	FxaYL_642g0175720	-- && MYB61_ARATH RecName: Full=Transcription factor MYB61 {ECO:0000305}; AltName: Full=Myb-related protein 61 {ECO:0000305}; Short=AtMYB61 {ECO:0000303|PubMed:16005292};	K09422 transcription factor MYB, plant | (RefSeq) transcription factor MYB86 (A)	--	PREDICTED: transcription factor MYB86 [Fragaria vesca subsp. vesca]	A0A2P6R7X1_ROSCH SubName: Full=Putative transcription factor MYB-HB-like family {ECO:0000313|EMBL:PRQ42535.1};	Transcription factor, Myb superfamily	GO:0005634,nucleus; GO:0003700,DNA-binding transcription factor activity; GO:0000976,transcription cis-regulatory region binding; GO:0010087,phloem or xylem histogenesis; GO:0010119,regulation of stomatal movement; GO:0048364,root development; GO:0010214,seed coat development; GO:0010089,xylem development; GO:0003674,molecular_function; GO:0140110,transcription regulator activity; GO:0001067,tran…	PF00249.34:Myb-like DNA-binding domain	MYB	TF	MYB->MYB
FxaYL_442g0253460	1.0518	0.8899	1.0333	0.1244	0.0563	0.0589	0	0	0	0	0	0	15	12	12	2	1	1	0	0	0	0	0	0	chr4_4_2	3166135	3168455	+	FxaYL_442g0253460	-- && MYB14_ARATH RecName: Full=Transcription factor MYB14 {ECO:0000303|PubMed:9839469}; AltName: Full=Myb-related protein 14 {ECO:0000303|PubMed:9839469}; Short=AtMYB14 {ECO:0000303|PubMed:9839469}; Short=MYB14At {ECO:0000303|PubMed:9839469};	K09422 transcription factor MYB, plant | (RefSeq) myb-related protein Myb4-like (A)	--	PREDICTED: myb-related protein Myb4-like [Fragaria vesca subsp. vesca]	A0A2P6QQV9_ROSCH SubName: Full=Putative transcription factor MYB-HB-like family {ECO:0000313|EMBL:PRQ36563.1};	Transcription factor, Myb superfamily	GO:0005634,nucleus; GO:0003700,DNA-binding transcription factor activity; GO:0000976,transcription cis-regulatory region binding; GO:0045893,positive regulation of DNA-templated transcription; GO:0009409,response to cold; GO:0050826,response to freezing; GO:0003674,molecular_function; GO:0140110,transcription regulator activity; GO:0001067,transcription regulatory region nucleic acid binding; GO:…	PF00249.34:Myb-like DNA-binding domain	MYB	TF	MYB->MYB
FxaYL_612g0098370	2.1054	1.923	2.3505	0.1698	0.5376	0.6427	0.3191	0.2214	1.0706	0	0	0	22	19	20	2	7	8	4	3	15	0	0	0	chr6_1_2	29354655	29355871	+	FxaYL_612g0098370	-- && RS2_MAIZE RecName: Full=Protein rough sheath 2; AltName: Full=Protein PHANTASTICA; AltName: Full=ZmPHAN;	K09422 transcription factor MYB, plant | (RefSeq) protein rough sheath 2 homolog (A)	--	PREDICTED: protein rough sheath 2 homolog [Fragaria vesca subsp. vesca]	A0A2P6S380_ROSCH SubName: Full=Putative transcription factor MYB-HB-like family {ECO:0000313|EMBL:PRQ53138.1};	Transcription factor, Myb superfamily	GO:0000793,condensed chromosome; GO:0005730,nucleolus; GO:0042803,protein homodimerization activity; GO:0000976,transcription cis-regulatory region binding; GO:0008356,asymmetric cell division; GO:0042742,defense response to bacterium; GO:0050832,defense response to fungus; GO:0010338,leaf formation; GO:0045892,negative regulation of DNA-templated transcription; GO:0009944,polarity specification …	PF00249.34:Myb-like DNA-binding domain	MYB	TF	MYB->MYB
FxaYL_231g0394540	20.3178	16.4998	18.9369	0.1609	0.4368	0.0761	0.378	0	0.1353	0.3281	0	0	224	172	170	2	6	1	5	0	2	5	0	0	chr2_3_1	17425702	17427783	-	FxaYL_231g0394540	-- && MYB14_ARATH RecName: Full=Transcription factor MYB14 {ECO:0000303|PubMed:9839469}; AltName: Full=Myb-related protein 14 {ECO:0000303|PubMed:9839469}; Short=AtMYB14 {ECO:0000303|PubMed:9839469}; Short=MYB14At {ECO:0000303|PubMed:9839469};	K09422 transcription factor MYB, plant | (RefSeq) myb-related protein Myb4 (A)	--	PREDICTED: myb-related protein Myb4 [Fragaria vesca subsp. vesca]	F2QKX0_ROSRU SubName: Full=Putative MYB transcription factor {ECO:0000313|EMBL:CCA29106.1};	Transcription factor, Myb superfamily	GO:0005634,nucleus; GO:0003700,DNA-binding transcription factor activity; GO:0000976,transcription cis-regulatory region binding; GO:0045893,positive regulation of DNA-templated transcription; GO:0009409,response to cold; GO:0050826,response to freezing; GO:0003674,molecular_function; GO:0140110,transcription regulator activity; GO:0001067,transcription regulatory region nucleic acid binding; GO:…	PF00249.34:Myb-like DNA-binding domain	MYB	TF	MYB->MYB
FxaYL_531g0581170	8.1277	11.4274	10.4512	0	0.2302	0.2408	0.3188	0	0	0.1384	0	0	85	113	89	0	3	3	4	0	0	2	0	0	chr5_3_1	6092716	6094166	-	FxaYL_531g0581170	-- && MYB62_ARATH RecName: Full=Transcription factor MYB62 {ECO:0000303|PubMed:9839469}; AltName: Full=Myb-related protein 62 {ECO:0000303|PubMed:9839469}; Short=AtMYB62 {ECO:0000303|PubMed:9839469};	K09422 transcription factor MYB, plant | (RefSeq) transcription factor MYB108-like (A)	--	PREDICTED: transcription factor MYB108-like [Fragaria vesca subsp. vesca]	A0A2P6P3S2_ROSCH SubName: Full=Putative transcription factor MYB-HB-like family {ECO:0000313|EMBL:PRQ16561.1};	Transcription factor, Myb superfamily	GO:0005634,nucleus; GO:0003700,DNA-binding transcription factor activity; GO:0043565,sequence-specific DNA binding; GO:0016036,cellular response to phosphate starvation; GO:0009740,gibberellic acid mediated signaling pathway; GO:0009686,gibberellin biosynthetic process; GO:0010373,negative regulation of gibberellin biosynthetic process; GO:0045892,negative regulation of DNA-templated transcriptio…	PF00249.34:Myb-like DNA-binding domain	MYB	TF	MYB->MYB
FxaYL_531g0562580	2.1333	2.2562	2.6199	0.911	1.5218	0.9286	0.3293	0.3047	0.5893	0	0	0	27	27	27	13	24	14	5	5	10	0	0	0	chr5_3_1	23140782	23142466	-	FxaYL_531g0562580	-- && MYB30_ANTMA RecName: Full=Myb-related protein 330;	K09422 transcription factor MYB, plant | (RefSeq) transcription repressor MYB6 (A)	--	PREDICTED: transcription repressor MYB6 [Fragaria vesca subsp. vesca]	A0A385PM96_ROSRU SubName: Full=Transcription factor MYB3-like protein {ECO:0000313|EMBL:AYA95098.1};	Transcription factor, Myb superfamily	GO:0005634,nucleus; GO:0003677,DNA binding; GO:0003674,molecular_function; GO:0003676,nucleic acid binding; GO:0005488,binding; GO:0097159,organic cyclic compound binding; GO:1901363,heterocyclic compound binding; GO:0005575,cellular_component; GO:0005622,intracellular anatomical structure; GO:0043226,organelle; GO:0043227,membrane-bounded organelle; GO:0043229,intracellular organelle; GO:0043231…	PF00249.34:Myb-like DNA-binding domain	MYB	TF	MYB->MYB
FxaYL_122g0799350	3.7504	2.5728	5.1037	0.2697	0.4881	0.0851	0.169	0.2345	0.2268	0	0	0	37	24	41	3	6	1	2	3	3	0	0	0	chr1_2_2	23280123	23281498	+	FxaYL_122g0799350	-- && MYB60_VITVI RecName: Full=Transcription factor MYB60 {ECO:0000303|PubMed:18647406}; AltName: Full=Myb domain protein 60 {ECO:0000303|PubMed:18647406}; Short=VvMYB60 {ECO:0000303|PubMed:18647406};	K09422 transcription factor MYB, plant | (RefSeq) myb-related protein 306 (A)	--	PREDICTED: myb-related protein 306 [Fragaria vesca subsp. vesca]	A0A2P6RHA2_ROSCH SubName: Full=Putative transcription factor MYB-HB-like family {ECO:0000313|EMBL:PRQ45810.1};	Transcription factor, Myb superfamily	GO:0005634,nucleus; GO:0003677,DNA binding; GO:0009737,response to abscisic acid; GO:0009733,response to auxin; GO:0009651,response to salt stress; GO:0010118,stomatal movement; GO:0003674,molecular_function; GO:0003676,nucleic acid binding; GO:0005488,binding; GO:0097159,organic cyclic compound binding; GO:1901363,heterocyclic compound binding; GO:0008150,biological_process; GO:0009719,response …	PF00249.34:Myb-like DNA-binding domain	MYB	TF	MYB->MYB
FxaYL_111g0820900	1.8168	2.5282	6.4586	0.2544	0.0767	0.0803	0.2391	0.2212	0.2139	0	0	0	19	25	55	3	1	1	3	3	3	0	0	0	chr1_1_1	19716194	19717641	-	FxaYL_111g0820900	-- && MYB60_VITVI RecName: Full=Transcription factor MYB60 {ECO:0000303|PubMed:18647406}; AltName: Full=Myb domain protein 60 {ECO:0000303|PubMed:18647406}; Short=VvMYB60 {ECO:0000303|PubMed:18647406};	K09422 transcription factor MYB, plant | (RefSeq) myb-related protein 306 (A)	--	PREDICTED: myb-related protein 306 [Fragaria vesca subsp. vesca]	A0A2P6RHA2_ROSCH SubName: Full=Putative transcription factor MYB-HB-like family {ECO:0000313|EMBL:PRQ45810.1};	Transcription factor, Myb superfamily	GO:0005634,nucleus; GO:0003677,DNA binding; GO:0009737,response to abscisic acid; GO:0009733,response to auxin; GO:0009651,response to salt stress; GO:0010118,stomatal movement; GO:0003674,molecular_function; GO:0003676,nucleic acid binding; GO:0005488,binding; GO:0097159,organic cyclic compound binding; GO:1901363,heterocyclic compound binding; GO:0008150,biological_process; GO:0009719,response …	PF00249.34:Myb-like DNA-binding domain	MYB	TF	MYB->MYB
FxaYL_142g0888040	4.7066	6.7345	6.5734	0.1637	0	0.1549	0.0769	0.2847	0.2065	0	0	0	51	69	58	2	0	2	1	4	3	0	0	0	chr1_4_2	19652928	19654472	+	FxaYL_142g0888040	-- && MYB60_VITVI RecName: Full=Transcription factor MYB60 {ECO:0000303|PubMed:18647406}; AltName: Full=Myb domain protein 60 {ECO:0000303|PubMed:18647406}; Short=VvMYB60 {ECO:0000303|PubMed:18647406};	K09422 transcription factor MYB, plant | (RefSeq) myb-related protein 306 (A)	--	PREDICTED: myb-related protein 306 [Fragaria vesca subsp. vesca]	A0A2P6RHA2_ROSCH SubName: Full=Putative transcription factor MYB-HB-like family {ECO:0000313|EMBL:PRQ45810.1};	Transcription factor, Myb superfamily	GO:0005634,nucleus; GO:0003677,DNA binding; GO:0009737,response to abscisic acid; GO:0009733,response to auxin; GO:0009651,response to salt stress; GO:0010118,stomatal movement; GO:0003674,molecular_function; GO:0003676,nucleic acid binding; GO:0005488,binding; GO:0097159,organic cyclic compound binding; GO:1901363,heterocyclic compound binding; GO:0008150,biological_process; GO:0009719,response …	PF00249.34:Myb-like DNA-binding domain	MYB	TF	MYB->MYB
FxaYL_232g0483480	54.798	59.2179	58.7703	22.7113	22.8271	23.8159	4.2939	3.6848	3.7862	0.162	0.0614	0.1183	734	750	641	343	381	380	69	64	68	3	1	2	chr2_3_2	23560229	23561788	+	FxaYL_232g0483480	-- && MYB44_ARATH RecName: Full=Transcription factor MYB44 {ECO:0000303|PubMed:11597504}; AltName: Full=Myb-related protein 44 {ECO:0000303|PubMed:11597504}; Short=AtMYB44 {ECO:0000303|PubMed:11597504}; AltName: Full=Myb-related protein R1 {ECO:0000303|PubMed:9678577}; Short=AtMYBR1 {ECO:0000303|PubMed:9678577};	K09422 transcription factor MYB, plant | (RefSeq) transcription factor MYB44-like (A)	--	transcription factor MYB44-like [Potentilla anserina]	A0A2P6Q0R0_ROSCH SubName: Full=Putative transcription factor MYB-HB-like family {ECO:0000313|EMBL:PRQ27762.1};	Transcription factor, Myb superfamily	GO:0005634,nucleus; GO:0003700,DNA-binding transcription factor activity; GO:0000981,DNA-binding transcription factor activity, RNA polymerase II-specific; GO:0042802,identical protein binding; GO:0000978,RNA polymerase II cis-regulatory region sequence-specific DNA binding; GO:0043565,sequence-specific DNA binding; GO:0000976,transcription cis-regulatory region binding; GO:0009738,abscisic acid-…	PF00249.34:Myb-like DNA-binding domain	MYB	TF	MYB->MYB
FxaYL_321g0331940	5.863	5.4352	5.6892	0.1284	0.1743	0.3646	0	0	0	0	0	0	81	71	64	2	3	6	0	0	0	0	0	0	chr3_2_1	24876680	24878734	-	FxaYL_321g0331940	-- && MYB59_ARATH RecName: Full=Transcription factor MYB59; AltName: Full=Myb-related protein 59; Short=AtMYB59;	K09422 transcription factor MYB, plant | (RefSeq) transcription factor MYB59 (A)	--	PREDICTED: transcription factor MYB59 [Fragaria vesca subsp. vesca]	A0A540LDI5_MALBA SubName: Full=Uncharacterized protein {ECO:0000313|EMBL:TQD84521.1};	Transcription factor, Myb superfamily	GO:0005634,nucleus; GO:0003700,DNA-binding transcription factor activity; GO:0043565,sequence-specific DNA binding; GO:0000976,transcription cis-regulatory region binding; GO:0035865,cellular response to potassium ion; GO:0043266,regulation of potassium ion transport; GO:0006355,regulation of DNA-templated transcription; GO:0003674,molecular_function; GO:0140110,transcription regulator activity; …	PF00249.34:Myb-like DNA-binding domain	MYB	TF	MYB->MYB
FxaYL_221g0467430	41.2592	34.2853	36.327	0.1936	0.1752	0.0916	0.091	0.1684	0.1628	0.079	0.0898	0	378	297	271	2	2	1	1	2	2	1	1	0	chr2_2_1	16842480	16844349	-	FxaYL_221g0467430	-- && MYB14_ARATH RecName: Full=Transcription factor MYB14 {ECO:0000303|PubMed:9839469}; AltName: Full=Myb-related protein 14 {ECO:0000303|PubMed:9839469}; Short=AtMYB14 {ECO:0000303|PubMed:9839469}; Short=MYB14At {ECO:0000303|PubMed:9839469};	K09422 transcription factor MYB, plant | (RefSeq) myb-related protein Myb4 (A)	--	PREDICTED: myb-related protein Myb4 [Fragaria vesca subsp. vesca]	F2QKX0_ROSRU SubName: Full=Putative MYB transcription factor {ECO:0000313|EMBL:CCA29106.1};	Transcription factor, Myb superfamily	GO:0005634,nucleus; GO:0003700,DNA-binding transcription factor activity; GO:0000976,transcription cis-regulatory region binding; GO:0045893,positive regulation of DNA-templated transcription; GO:0009409,response to cold; GO:0050826,response to freezing; GO:0003674,molecular_function; GO:0140110,transcription regulator activity; GO:0001067,transcription regulatory region nucleic acid binding; GO:…	PF00249.34:Myb-like DNA-binding domain	MYB	TF	MYB->MYB
